# Supplementary material for: Divergent evolutionary trajectories of bryophytes and tracheophytes from a complex common ancestor of land plants
Source: Nat Ecol Evol. 2022 Sep 29;6(11):1634–43. doi: 10.1038/s41559-022-01885-x (PMC9630106; doi:10.1038/s41559-022-01885-x)
Supplement: Supplementary file 3 — Supplementary Tables 1–14. [file 41559_2022_1885_MOESM3_ESM.xlsx]

## Sheet: Table_S1
Supplementary Table 1 – ALEdated Analysis AU test, 24 species
rank	root	name	obs	au
1	9	hornwort	-83.6	0.624
2	12	moss	83.6	0.475
3	8	monophyletic bryophytes	186.2	0.277
4	10	setaphyte	613.4	0.001
5	4	between fern gymnosperm	896.7	9e-50
6	7	lycophyte	908.2	0.0001
7	11	liverwort	1250.5	0.002
8	5	fern	2697.1	0.055
9	2	angiosperm	3375.4	7e-10
10	6	between lycophyte fern	10539.6	1e-130
11	3	gymnosperm	10836.8	3e-46
12	1	Arabidopsis	57812.8	3e-09

## Sheet: Table_S2
Supplementary Table 2 – AU and topology tests on the three credible embryophyte roots
Tree	logL	deltaL	bp-RELL	p-KH	p-SH	p-WKH	p-WSH	c-ELW	p-AU	Rejected
monophyletic bryophytes	-2.31678e+06	0	0.999	0.998	1	0.998	1	0.999	0.998	no
moss	-2.31685e+06	79.712	0.0013	0.0016	0.0445	0.0016	0.0032	0.00138	0.00169	yes
hornworts	-2.31706e+06	288.67	0	0	0	0	0	1.86e-46	1.13e-78	yes

## Sheet: Table_S3
Supplementary Table 3 – DTL (Duplication, Transfer, Loss) and Copy number for each branch on the ancestral reconstruction tree. The analysis was repeated 3 times and the copy number at each node is shown for each analysis
Branch	Duplications	Transfers	Losses	CopyNum1	CopyNum2	CopyNum3	Mean CopyNum
1	2602.14	1438.05	3444.13	10653.1	10652.6	10650.4	10652
2	4704.53	1663.25	3738.72	12993.6	12994.6	12992.7	12993.6
3	1421.19	595.87	2907.62	15192.2	15190	15191.1	15191.1
4	717.83	288.84	2639.31	14445.5	14442.5	14454.5	14447.5
5	938.24	214.75	1109.78	14983.2	14980.4	14983.4	14982.3
6	1334.6	229.75	1694.03	15723.4	15732.4	15727.7	15727.8
7	671.51	180.91	1840.85	15895.9	15894.8	15903.4	15898
8	484.11	67.72	1581.14	15770.1	15767.4	15771.6	15769.7
9	3734.12	937.65	3617.5	13243.9	13242.1	13242	13242.7
10	4945.26	416.64	1638.6	19296.8	19304.9	19305.1	19302.2
11	1777.84	114.15	811.9	16769.6	16766	16766.7	16767.4
12	981.66	191.09	983.75	14860.3	14857.4	14850.1	14856
13	692.98	71.95	528.1	15537.5	15537.9	15540.5	15538.6
14	2402.94	1017.93	3349.74	11758	11753	11761	11757.4
15	2986.05	275.57	3382.36	15125.4	15125.1	15126.8	15125.8
16	951.97	141.25	1459.79	15287.9	15287.9	15285.3	15287
17	4259.49	688.95	1311.85	14605.9	14599	14591.9	14599
18	1694.82	128.67	1017.97	15572.3	15582.1	15574.4	15576.3
19	2863.76	215.72	1113.92	14414.4	14425.6	14420	14420
20	788.96	101.5	836.05	11958.2	11958.2	11960.4	11959
21	339.69	100.83	692.72	9722.99	9719.64	9717.88	9720.17
22	720.18	97.09	799.46	11315.5	11317.2	11319.1	11317.3
23	342.66	287.99	2244.8	7043.49	7042.4	7044.68	7043.52
24	249.22	53.92	1326.12	9615.3	9618.66	9615.33	9616.43
25	1443.71	269.45	609.44	10507.4	10513.7	10508.4	10509.9
26	425.24	153.25	265.42	8504.71	8506.06	8502.04	8504.27
27	367.45	159.01	296.91	7522.04	7525.58	7522.94	7523.52
28	313.93	151.82	191.07	6570.64	6575.95	6578.06	6574.88
29	655.25	491.43	79.62	4710.86	4716.39	4726.78	4718.01
Amborella	3743.84	1759.63	4323.35	16500	16500	16500	16500
Anthoceros.agrestis	1443.77	211.85	1185.1	13471	13471	13471	13471
Anthoceros.punctatus	940.53	152.14	1652	12436	12436	12436	12436
Arabidopsis	7256.31	817.08	2542.62	20790	20790	20790	20790
Azolla	2257.14	567.44	2002.7	14100	14100	14100	14100
Brachypodium	9310.44	1139.65	2600.26	22488	22488	22488	22488
Ceratodon	2333.41	593.18	1182.83	16773	16773	16773	16773
Ceratophyllum	5723.58	1823.85	6199	17165	17165	17165	17165
Chara.braunii	8955.29	1748.39	3464.85	15242	15242	15242	15242
Chlorokybus	811.36	2487.3	1867.17	6330	6330	6330	6330
Cinnamomum	5401.13	1101.62	2536.3	19725	19725	19725	19725
Dioscorea	4206.38	1183	2851.1	17012	17012	17012	17012
Fontinalis	1162.59	787.92	3494.41	13330	13330	13330	13330
Ginkgo	10312.6	2193.25	3814.58	24687	24687	24687	24687
Gnetum	5188.47	1100.1	4892.27	16796	16796	16796	16796
Kalanchoe	6384.12	1043.23	2175.68	20470	20470	20470	20470
Klebsormidium	2543.77	2829.16	1989.24	10366	10366	10366	10366
Magnolia	7320.71	1216.9	3438.28	20961	20961	20961	20961
Marchantia	266.46	168.84	664.42	10427	10427	10427	10427
Marchantia.ruderalis	372.95	66.09	995.04	10105	10105	10105	10105
Mesotaenium	965.2	1576.15	1556.7	8109	8109	8109	8109
Nymphaea	4382.83	1376.42	4696.96	16660	16660	16660	16660
Physcomitrium	4701.29	1279.51	2228.73	18418	18418	18418	18418
Pinus.lambertiana	12059.1	737.26	4052.86	28077	28077	28077	28077
Pseudotsuga.menziesii	16066.7	1441.27	3178.68	33754	33754	33754	33754
Salvinia	1811.24	656.64	2105.37	13631	13631	13631	13631
Selaginella.lepidophylla	4428.16	838.91	1813.41	15364	15364	15364	15364
Selaginella.moellendorfii	3960.45	772.86	1861.18	14818	14818	14818	14818
Spirogloea	4819.76	1118.65	2050.05	11126	11126	11126	11126
Syntrichia	1508.49	270.49	2897.03	13866	13866	13866	13866

## Sheet: Table_S4
Supplementary Table 4 – Gene families present at each node. Genes are labelled according to their gene family and Arabidopsis annotation
Node	Gene family code	Copies	Arabidopsis gene present
10	9399	0.99	AT1G05060
10	10702	1.01	AT5G59140
10	327	2.12	AT3G20630
10	11923	17.24	AT3G09410
10	11923	17.24	AT3G09405
10	11923	17.24	AT4G19420
10	11923	17.24	AT5G45280
10	11923	17.24	AT4G19410
10	11923	17.24	AT3G62060
10	11923	17.24	AT1G57590
10	11923	17.24	AT5G26670
10	11923	17.24	AT2G46930
10	11923	17.24	AT5G23870
10	11923	17.24	AT1G09550
10	2089	1	AT2G38025
10	19485	1.09	AT4G03965
10	19485	1.09	AT4G22250
10	19485	1.09	AT3G25030
10	19485	1.09	AT4G13100
10	19485	1.09	AT1G62370
10	19485	1.09	AT3G07120
10	17173	1.23	AT5G13450
10	13424	1	AT3G26115
10	7277	8.85	AT3G12955
10	7277	8.85	AT1G17345
10	7277	8.85	AT1G72430
10	7277	8.85	AT5G20820
10	19614	4.02	AT2G15730
10	19614	4.02	AT3G50620
10	5068	1.01
10	7271	1	AT2G24820
10	16542	1
10	5419	4.9	AT3G19000
10	5419	4.9	AT3G19010
10	7342	1	AT2G21950
10	6058	2.9	AT1G03050
10	6058	2.9	AT4G02650
10	6058	2.9	AT4G32285
10	6058	2.9	AT2G25430
10	6058	2.9	AT1G05020
10	6058	2.9	AT1G33340
10	18780	1.53	AT5G55490
10	5267	1	AT5G39840
10	19586	4.11	AT5G50130
10	19586	4.11	AT1G64590
10	19586	4.11	AT4G24050
10	9208	1.02	AT3G19740
10	9208	1.02	AT1G50140
10	12440	1.03	AT2G24090
10	18570	2.03
10	20211	1.76	AT2G38570
10	4880	2.13	AT1G78020
10	4880	2.13	AT1G22160
10	4880	2.13	AT5G65040
10	4880	2.13	AT4G39795
10	2533	1	AT3G25920
10	16953	1	AT2G26000
10	16953	1	AT2G42160
10	12350	2.01	AT5G66590
10	9432	1.43	AT2G27900
10	12913	2.31	AT2G38560
10	12913	2.31	AT2G42725
10	12913	2.31	AT4G18720
10	9546	1	AT1G16970
10	205	1.05	AT5G03370
10	1342	1.03	AT2G15695
10	1342	1.03	AT5G44250
10	8188	1.01
10	313	1.11	AT5G51810
10	313	1.11	AT5G07200
10	313	1.11	AT1G60980
10	313	1.11	AT4G25420
10	313	1.11	AT1G44090
10	16496	1	AT1G73885
10	6095	1.43	AT4G21070
10	6095	1.43	AT1G04020
10	18147	6.06	AT2G01275
10	18147	6.06	AT5G38070
10	18147	6.06	AT2G02960
10	18147	6.06	AT1G14260
10	18147	6.06	AT1G02610
10	18147	6.06	AT4G02075
10	18147	6.06	AT3G47550
10	18147	6.06	AT5G62460
10	3935	17
10	8827	1	AT4G29860
10	2886	1.35	AT5G35360
10	657	3.11	AT5G13560
10	657	3.11	AT2G37370
10	17070	1
10	20632	3.02	AT4G37550
10	16825	1.01	AT3G17470
10	5796	5.64	AT2G27550
10	5796	5.64	AT5G03840
10	5796	5.64	AT5G62040
10	1022	1	AT2G22010
10	14400	1	AT1G61620
10	18795	1
10	13410	2.15	AT5G37830
10	19878	2.5	AT5G66750
10	17290	1	AT5G49880
10	2567	0.99	AT4G37020
10	3127	1	AT2G05620
10	15667	0.99	AT2G16930
10	3469	1	AT3G46450
10	12007	5.35
10	11998	1.23	AT5G17170
10	4875	4.15	AT3G27060
10	4875	4.15	AT3G23580
10	8661	17.54
10	9274	1
10	2487	1	AT1G48950
10	11332	0.99	AT3G15420
10	11332	0.99	AT1G80745
10	5700	1.25
10	12172	1	AT1G24793
10	1688	1	AT5G23535
10	10330	0.99	AT3G61800
10	9842	1.29
10	14741	7.12	AT1G77700
10	14741	7.12	AT1G75030
10	14741	7.12	AT1G75040
10	14741	7.12	AT1G75050
10	14741	7.12	AT1G19320
10	14741	7.12	AT2G24810
10	3400	1
10	3065	8.15	AT2G42040
10	9385	5.35	AT3G56580
10	9385	5.35	AT1G60360
10	9385	5.35	AT2G40830
10	9385	5.35	AT1G68180
10	9385	5.35	AT3G10815
10	3567	1	AT3G61360
10	9285	0.99	AT3G48120
10	14716	2.02	AT2G17020
10	14716	2.02	AT1G55590
10	8020	1
10	4277	1.64	AT3G12800
10	4277	1.64	AT1G36580
10	960	6.84	AT5G39890
10	960	6.84	AT5G15120
10	960	6.84	AT1G18490
10	960	6.84	AT3G58670
10	960	6.84	AT2G42670
10	16386	1.01	AT1G52930
10	8719	1.16	AT2G20320
10	8512	4.55	AT1G09240
10	8512	4.55	AT1G56430
10	8512	4.55	AT5G04950
10	8512	4.55	AT4G26483
10	17404	1	AT1G32080
10	575	2.08	AT3G44590
10	575	2.08	AT2G27710
10	575	2.08	AT3G28500
10	575	2.08	AT5G40040
10	7725	2	AT3G19770
10	7725	2	AT5G09320
10	3929	1
10	3992	1.12
10	16014	7.87	AT3G19430
10	13833	1	AT5G64180
10	5595	2.02	AT1G54115
10	5595	2.02	AT3G14070
10	5595	2.02	AT5G17860
10	5595	2.02	AT5G17850
10	19957	3.02	AT4G13270
10	19957	3.02	AT1G52330
10	5197	1	AT2G20360
10	15029	2.25	AT1G80300
10	11624	0.94	AT2G26270
10	11624	0.94	AT3G43930
10	3236	1.73
10	14318	1	AT4G37130
10	13120	1.05	AT3G56510
10	4339	2	AT1G21350
10	11778	1.2	AT1G25350
10	14838	1	AT3G48170
10	14838	1	AT1G74920
10	3975	1.04	AT4G18640
10	3975	1.04	AT5G45840
10	3975	1.04	AT5G58530
10	3975	1.04	AT5G07150
10	3975	1.04	AT2G40270
10	3975	1.04	AT3G56050
10	3975	1.04	AT5G58540
10	14298	1	AT5G17290
10	8949	10.21
10	19478	5.06	AT1G26480
10	19478	5.06	AT1G78220
10	19478	5.06	AT1G22290
10	19478	5.06	AT1G22300
10	19478	5.06	AT1G34760
10	19478	5.06	AT2G42590
10	3448	1	AT1G79020
10	3448	1	AT1G16690
10	20185	4	AT4G10380
10	20185	4	AT1G80760
10	18204	1	AT2G17340
10	18204	1	AT2G17320
10	18867	1	AT1G50910
10	2242	1	AT3G60210
10	2242	1	AT2G44650
10	8707	1.06
10	6350	1.99	AT1G29800
10	20043	1.77	AT3G12040
10	19868	1.02
10	5824	4.41	AT5G05830
10	5824	4.41	AT2G37950
10	5824	4.41	AT2G34200
10	5824	4.41	AT5G01070
10	5824	4.41	AT5G59000
10	17646	1.68	AT1G52620
10	3337	1	AT5G51640
10	3337	1	AT4G25360
10	12349	0.99	AT1G10310
10	8204	1	AT1G79120
10	8800	0.92
10	14081	2.04	AT5G56180
10	1992	1.01	AT2G20570
10	1992	1.01	AT5G44190
10	12250	2.18	AT1G75330
10	12699	1.03	AT1G76630
10	14290	2.06	AT3G17365
10	14290	2.06	AT3G60910
10	8209	0.53
10	18733	1	AT3G21610
10	18733	1	AT1G67600
10	18733	1	AT1G24350
10	5318	1	AT5G52840
10	5318	1	AT4G28005
10	11813	1.83
10	11803	1
10	5536	2.05	AT1G64850
10	5536	2.05	AT2G26140
10	19211	1	AT4G33470
10	237	0.79	AT2G17972
10	9413	1	AT5G11340
10	9663	1	AT1G50420
10	18	1
10	6312	1
10	19385	3	AT3G27750
10	19385	3	AT5G09315
10	7372	2	AT3G57650
10	7372	2	AT1G51260
10	3872	1.66	AT1G76070
10	3872	1.66	AT1G20310
10	17461	1	AT3G16730
10	7518	1.12	AT1G50250
10	8871	1	AT3G10400
10	20134	1.11	AT2G45695
10	3313	8.14
10	4620	2.39	AT2G25340
10	4620	2.39	AT5G11150
10	4620	2.39	AT5G22360
10	19167	1	AT2G40570
10	20026	0.93	AT5G02120
10	5473	1.05
10	12508	0.99	AT5G17530
10	12508	0.99	AT5G17522
10	14227	1.03	AT1G80420
10	5776	2.26	AT5G55690
10	5776	2.26	AT5G58890
10	11562	1.16	AT1G15330
10	11562	1.16	AT1G80090
10	10312	1	AT5G63870
10	10312	1	AT1G48120
10	10312	1	AT5G10900
10	4202	1	AT5G19485
10	5454	1.01	AT1G29630
10	8658	1	AT5G09820
10	9033	1.12	AT1G01910
10	2298	1.97	AT1G18480
10	6988	2.75	AT5G51020
10	6680	5.15
10	18000	1.02	AT1G68730
10	17517	1.53	AT1G51730
10	3767	1.08	AT1G12350
10	3767	1.08	AT5G02080
10	13468	2.9	AT1G08750
10	9219	1.99	AT2G14680
10	12232	0.9	AT4G14605
10	16984	1.03	AT2G24640
10	16984	1.03	AT4G31670
10	3843	4	AT1G33250
10	668	6.1	AT5G03795
10	668	6.1	AT5G25310
10	668	6.1	AT3G07620
10	668	6.1	AT3G42180
10	668	6.1	AT5G33290
10	668	6.1	AT5G11130
10	668	6.1	AT5G20260
10	20313	1	AT5G61760
10	20313	1	AT5G07370
10	1208	1	AT1G03600
10	14677	1	AT4G30000
10	14677	1	AT1G69190
10	7949	1	AT4G01660
10	13613	1.04	AT3G45740
10	17244	1.96	AT1G05420
10	17244	1.96	AT2G32100
10	17244	1.96	AT4G14860
10	17244	1.96	AT1G79960
10	4965	1.02	AT5G36950
10	4965	1.02	AT1G51150
10	4965	1.02	AT5G54745
10	4965	1.02	AT1G65630
10	4965	1.02	AT1G65640
10	4965	1.02	AT5G40560
10	4965	1.02	AT3G16540
10	4965	1.02	AT3G16550
10	10353	1
10	4964	1
10	17445	1.12	AT2G41475
10	17445	1.12	AT5G62200
10	17445	1.12	AT5G07190
10	17445	1.12	AT5G62210
10	17252	1.89	AT1G30910
10	17252	1.89	AT5G44720
10	4315	1.21	AT4G18400
10	11384	6.6
10	13905	4.85	AT5G51830
10	13905	4.85	AT1G66430
10	13905	4.85	AT3G59480
10	13905	4.85	AT1G06020
10	13905	4.85	AT4G10260
10	13905	4.85	AT1G50390
10	1181	1	AT2G27990
10	1181	1	AT5G02030
10	5635	0.98	AT4G04330
10	37	1	AT4G31115
10	8995	1	AT1G74070
10	17547	3.71	AT3G26100
10	17416	3	AT2G34190
10	17416	3	AT2G05760
10	17416	3	AT2G26510
10	9974	2.39	AT1G60490
10	6615	1	AT5G07910
10	12402	1.16	AT3G05040
10	20795	3.52	AT1G29250
10	20795	3.52	AT3G04620
10	19254	4.79	AT1G64190
10	19254	4.79	AT3G02360
10	384	1	AT3G20920
10	1252	6.74	AT2G35880
10	1252	6.74	AT4G32330
10	1252	6.74	AT3G23090
10	1252	6.74	AT1G54460
10	1252	6.74	AT5G28646
10	1252	6.74	AT3G04630
10	1252	6.74	AT2G25480
10	16335	1	AT5G59960
10	19894	1.02	AT1G10500
10	16592	2.05	AT1G69450
10	16592	2.05	AT3G01100
10	16942	1	AT4G22756
10	16942	1	AT4G22755
10	1512	1.72	AT5G57120
10	14519	1	AT3G30300
10	14519	1	AT3G03810
10	9375	2.32	AT2G48060
10	429	1.12	AT3G06130
10	429	1.12	AT5G19090
10	429	1.12	AT1G23000
10	429	1.12	AT1G30473
10	429	1.12	AT4G23882
10	429	1.12	AT3G05220
10	429	1.12	AT5G37860
10	11904	1.09	AT3G10370
10	9047	3.13	AT5G60700
10	20513	1
10	10647	6.58	AT4G26460
10	11999	1	AT5G66770
10	11999	1	AT3G50650
10	7052	1.05	AT5G12430
10	7052	1.05	AT2G41520
10	13267	1.57	AT5G15400
10	18705	3.45	AT4G11820
10	17584	2.3
10	9498	1	AT5G22620
10	3471	2
10	5837	1
10	14125	1	AT3G54650
10	12789	1	AT1G07745
10	5011	1.18	AT3G18750
10	5011	1.18	AT1G49160
10	5011	1.18	AT5G41990
10	5011	1.18	AT1G64630
10	1171	1
10	20294	1.31	AT3G57630
10	7500	1.1	AT5G60150
10	348	2.29	AT5G02870
10	12985	1	AT4G34270
10	10604	3.17	AT5G19670
10	10604	3.17	AT4G16745
10	10604	3.17	AT4G32790
10	10604	3.17	AT5G25820
10	10604	3.17	AT5G37000
10	10604	3.17	AT5G11610
10	19328	1	AT5G56900
10	12195	6.32	AT5G13700
10	20200	1.01	AT5G16800
10	20200	1.01	AT3G02980
10	4658	1	AT1G07420
10	16705	2.77
10	13703	1	AT3G15150
10	1664	17.29	AT3G54820
10	1664	17.29	AT4G35100
10	1664	17.29	AT2G37170
10	1664	17.29	AT2G16835
10	1664	17.29	AT5G60660
10	1664	17.29	AT2G39010
10	20871	3.4
10	14451	1	AT1G78510
10	14451	1	AT1G17050
10	1362	12.1	AT2G45510
10	9706	1	AT1G60200
10	12702	1.27	AT5G15780
10	10163	3.06	AT4G01080
10	10163	3.06	AT1G01430
10	10163	3.06	AT4G11090
10	10163	3.06	AT1G70230
10	10163	3.06	AT4G23790
10	11424	1	AT2G24270
10	16256	1	AT5G07630
10	19862	2.02	AT3G55320
10	14158	1
10	15784	3.14
10	16415	6.04	AT1G54540
10	16415	6.04	AT1G65690
10	16415	6.04	AT5G36970
10	16415	6.04	AT2G27080
10	16415	6.04	AT5G21130
10	13923	1.15	AT1G80680
10	16384	2.02	AT1G53290
10	16384	2.02	AT2G26100
10	4872	1.02	AT2G42750
10	9742	1
10	3827	2
10	20700	2.21	AT2G17420
10	20700	2.21	AT4G35460
10	8025	2.25	AT1G67630
10	8624	2	AT4G10840
10	8624	2	AT3G27960
10	8624	2	AT1G27500
10	19829	1.01	AT3G49725
10	8134	2.64
10	10299	2.12	AT2G38250
10	10299	2.12	AT5G01380
10	15787	4.8	AT2G30490
10	15817	2.19
10	13971	2	AT3G54000
10	13971	2	AT4G02830
10	13971	2	AT5G59050
10	13336	5.33	AT3G01015
10	13336	5.33	AT5G15510
10	16918	1.2	AT2G26350
10	11734	1	AT5G62220
10	18825	0.88
10	10633	2.47	AT3G07090
10	1528	4.14	AT3G54390
10	8058	0.72	AT2G04235
10	3531	4.42	AT2G35710
10	3531	4.42	AT4G16600
10	3531	4.42	AT1G02475
10	3531	4.42	AT4G01883
10	3531	4.42	AT1G02470
10	9037	1.27	AT3G05530
10	13784	2.03	AT1G13250
10	13784	2.03	AT1G19300
10	13784	2.03	AT3G50760
10	13784	2.03	AT3G06260
10	1076	1.38	AT3G55360
10	17629	0.98	AT5G15802
10	16935	3.27	AT3G60600
10	16935	3.27	AT2G45140
10	16935	3.27	AT4G00170
10	16935	3.27	AT5G47180
10	16935	3.27	AT1G08820
10	16935	3.27	AT2G23830
10	20575	0.94	AT4G11970
10	44	4.01	AT4G37030
10	44	4.01	AT4G12680
10	44	4.01	AT5G40640
10	44	4.01	AT3G27390
10	20138	3.87	AT5G06390
10	20138	3.87	AT3G11700
10	20138	3.87	AT2G35860
10	20138	3.87	AT3G52370
10	20138	3.87	AT5G05650
10	442	1	AT5G37590
10	7396	1.08	AT1G67320
10	8492	1
10	16448	4.36	AT3G13570
10	16448	4.36	AT5G18810
10	16448	4.36	AT1G55310
10	16448	4.36	AT3G55460
10	4860	1
10	2989	1	AT5G53400
10	2989	1	AT4G27890
10	7828	1.03	AT1G52260
10	7828	1.03	AT3G16110
10	3710	1.28	AT2G17510
10	5084	0.99	AT4G16410
10	14071	0.97
10	15241	10.54
10	6690	1
10	6966	1.65
10	1983	1	AT5G08130
10	8486	1
10	11896	1.02	AT2G37690
10	7205	1
10	14271	4.76	AT3G07630
10	14271	4.76	AT1G11790
10	20113	1.75	AT4G24440
10	4195	3.32	AT1G08760
10	4195	3.32	AT3G14170
10	4195	3.32	AT2G31920
10	4195	3.32	AT3G19610
10	4868	1.05	AT5G46390
10	7067	1	AT4G21800
10	6219	2.01	AT1G23400
10	6219	2.01	AT2G20020
10	5006	1.03
10	11629	2.01	AT3G54360
10	11629	2.01	AT5G07350
10	14279	1.41	AT5G46800
10	15778	2.8
10	16785	1	AT5G11280
10	16785	1	AT1G80200
10	9810	1	AT1G52730
10	9810	1	AT1G15470
10	19795	1.2	AT5G57960
10	9917	4.94	AT1G17240
10	9917	4.94	AT2G02220
10	9917	4.94	AT5G53890
10	9917	4.94	AT1G72300
10	9917	4.94	AT1G17250
10	3535	2	AT1G73850
10	3535	2	AT3G20260
10	3535	2	AT3G01175
10	3535	2	AT5G39785
10	3535	2	AT1G69610
10	19016	2.69	AT3G14160
10	19016	2.69	AT3G47610
10	19016	2.69	AT3G14140
10	3759	1.81	AT4G34910
10	16186	3.08	AT3G12600
10	16186	3.08	AT1G12880
10	16186	3.08	AT3G26690
10	13514	1.92	AT5G39040
10	16869	1.69	AT1G14140
10	16869	1.69	AT1G14048
10	2885	1	AT3G02065
10	15440	2.2	AT3G18520
10	15440	2.2	AT4G09784
10	10249	1	AT3G20550
10	10249	1	AT2G24410
10	14855	2.01	AT5G39510
10	14855	2.01	AT1G26670
10	14855	2.01	AT5G39630
10	17701	1.59
10	431	1.23
10	8225	0.96
10	20722	1.09	AT5G54910
10	2570	1.04	AT1G16280
10	20583	1
10	1485	1.17	AT3G52120
10	20143	1	AT3G23370
10	7765	2.02	AT2G01850
10	7765	2.02	AT1G14720
10	7765	2.02	AT1G32170
10	7765	2.02	AT1G10550
10	7765	2.02	AT4G18990
10	6400	1.19	AT5G10790
10	5227	4.76
10	19583	0.95	AT2G44190
10	19583	0.95	AT3G60000
10	2010	1.18	AT2G17350
10	17333	1	AT1G08460
10	13312	1.78	AT1G29170
10	13312	1.78	AT2G34150
10	13312	1.78	AT4G18600
10	16478	1.01	AT4G04180
10	7732	1.01	AT1G15120
10	7732	1.01	AT2G01090
10	15772	5.94	AT2G02850
10	15772	5.94	AT1G17800
10	1148	6.6	AT3G19380
10	1148	6.6	AT1G49780
10	16280	3.05
10	3289	3.46	AT3G24460
10	3289	3.46	AT2G33205
10	3289	3.46	AT4G13345
10	15579	2.28	AT3G52280
10	15579	2.28	AT2G34900
10	20367	3.14	AT1G42430
10	20367	3.14	AT1G27760
10	11089	1.02	AT5G19910
10	8236	7.69	AT3G50070
10	8236	7.69	AT5G67260
10	8236	7.69	AT4G34160
10	965	2.58	AT1G56340
10	10904	1	AT3G47450
10	474	1.02	AT4G21580
10	12758	2.04	AT2G27920
10	15332	1	AT2G33560
10	19743	1.22	AT5G65720
10	2575	6.59	AT5G53710
10	18257	1.02
10	1750	1	AT5G44200
10	12046	1	AT2G44660
10	16197	3.68	AT5G03760
10	16197	3.68	AT5G22740
10	16197	3.68	AT1G23480
10	16197	3.68	AT2G35650
10	16197	3.68	AT5G16190
10	16197	3.68	AT3G56000
10	16197	3.68	AT1G24070
10	16197	3.68	AT4G16590
10	16197	3.68	AT4G13410
10	19721	1	AT2G26300
10	1124	2.04	AT2G25640
10	1124	2.04	AT5G11430
10	1124	2.04	AT5G25520
10	1124	2.04	AT3G29639
10	12547	1
10	15720	2.07	AT2G40000
10	15720	2.07	AT3G55840
10	19964	1	AT5G17240
10	14689	2.02	AT5G20850
10	20198	2.29	AT5G36700
10	20198	2.29	AT5G47760
10	13088	6.06	AT5G07830
10	13088	6.06	AT5G61250
10	13088	6.06	AT5G34940
10	6237	1	AT5G59500
10	15993	1.61	AT3G03120
10	1731	9.9	AT2G36870
10	1731	9.9	AT3G44990
10	10120	1	AT2G26210
10	13068	9.15	AT1G77380
10	13068	9.15	AT1G44100
10	13068	9.15	AT5G09220
10	13068	9.15	AT5G49630
10	13068	9.15	AT1G58360
10	13068	9.15	AT1G10010
10	4387	1.01	AT1G20370
10	4387	1.01	AT1G76120
10	3557	1	AT5G05690
10	90	2.07	AT4G15880
10	90	2.07	AT3G06910
10	90	2.07	AT4G00690
10	17131	2.03	AT3G29200
10	17131	2.03	AT1G69370
10	17131	2.03	AT5G10870
10	14901	1	AT1G10960
10	5961	3	AT5G15010
10	5961	3	AT1G80550
10	5961	3	AT1G80880
10	5944	1	AT2G21870
10	12196	0.91	AT2G46820
10	12196	0.91	AT1G52220
10	16367	1	AT1G78915
10	7957	1.26	AT3G58830
10	7093	1	AT5G53920
10	823	1
10	11331	7.24	AT2G29590
10	11331	7.24	AT1G52191
10	11331	7.24	AT3G16175
10	486	2.47	AT1G67190
10	17934	1	AT1G25520
10	17788	0.55
10	15311	1	AT2G31060
10	10651	1.07	AT3G54690
10	4057	2.01	AT4G32190
10	13154	2	AT4G14965
10	18569	1.9	AT2G28910
10	9960	4.16	AT1G14570
10	9960	4.16	AT1G59550
10	9960	4.16	AT4G14250
10	9960	4.16	AT4G14245
10	9960	4.16	AT3G23605
10	20085	1	AT4G06536
10	20085	1	AT4G06534
10	13498	1
10	17458	2.48	AT1G69440
10	1254	1	AT3G53270
10	18095	1	AT5G36290
10	7897	2
10	20695	1	AT4G34730
10	19327	10.84	AT2G41380
10	19327	10.84	AT1G55450
10	19327	10.84	AT3G54150
10	19327	10.84	AT3G61210
10	19327	10.84	AT5G10830
10	19327	10.84	AT4G22530
10	13989	1	AT5G47860
10	6741	1	AT4G30790
10	7876	1.96	AT1G50400
10	7876	1.96	AT3G20000
10	11586	2.31	AT2G05990
10	1839	1
10	19431	1
10	19360	2.07	AT2G35840
10	19360	2.07	AT1G51420
10	19360	2.07	AT3G52340
10	19360	2.07	AT3G54270
10	3372	1.05
10	13708	1.31	AT3G03170
10	13708	1.31	AT4G26288
10	13708	1.31	AT5G56550
10	20353	1	AT3G62810
10	7251	6.14	AT4G38040
10	7251	6.14	AT4G33650
10	7251	6.14	AT2G14120
10	16421	2.04	AT5G47455
10	16421	2.04	AT4G17310
10	16421	2.04	AT2G15000
10	16421	2.04	AT4G34265
10	9464	1.86
10	2844	1	AT2G41840
10	12256	3.57
10	16715	1.05	AT4G15010
10	19708	3.38	AT4G22570
10	19708	3.38	AT1G27450
10	19708	3.38	AT1G80050
10	19708	3.38	AT5G11160
10	12677	1.72	AT3G26370
10	20749	2	AT4G37210
10	12139	1.59
10	1433	1.85	AT5G36880
10	679	1	AT3G59870
10	679	1	AT2G43945
10	15997	1.11	AT2G18940
10	20191	4.77	AT4G17170
10	20191	4.77	AT4G17160
10	3321	6.16
10	4439	2.04	AT2G25870
10	4439	2.04	AT5G38747
10	11164	1.01	AT5G18420
10	13257	1	AT3G49650
10	1523	1	AT2G45060
10	1523	1	AT4G26410
10	6016	3.84	AT5G47020
10	6016	3.84	AT5G11700
10	6016	3.84	AT4G32920
10	6776	1
10	10345	2.11	AT1G34320
10	10345	2.11	AT5G08660
10	10345	2.11	AT1G30755
10	390	2.17	AT3G61710
10	15837	1.04	AT3G10080
10	17895	0.81	AT1G71080
10	17895	0.81	AT5G38050
10	19222	1.18	AT4G19880
10	19222	1.18	AT5G45020
10	19222	1.18	AT5G44990
10	8687	0.94	AT1G56020
10	8687	0.94	AT1G79060
10	8687	0.94	AT3G12970
10	2262	11.06	AT5G42090
10	2262	11.06	AT5G53650
10	2262	11.06	AT3G09570
10	2262	11.06	AT5G18520
10	2262	11.06	AT5G02630
10	14312	1	AT3G13062
10	14312	1	AT1G55960
10	7461	3.28
10	11913	1.18
10	17348	1.04
10	5178	1.1	AT5G26360
10	9374	1
10	9217	1	AT1G10417
10	5659	1.07
10	16329	0.8	AT1G04270
10	16329	0.8	AT1G33850
10	16329	0.8	AT5G63070
10	11643	1.19	AT4G12590
10	17286	6.24	AT5G09620
10	17286	6.24	AT5G64430
10	17286	6.24	AT2G01190
10	17286	6.24	AT3G18230
10	17286	6.24	AT1G25300
10	17286	6.24	AT4G05150
10	17286	6.24	AT5G16220
10	13644	1	AT3G15410
10	14746	1.71	AT1G55490
10	14746	1.71	AT1G26230
10	15731	1.99	AT2G02730
10	15731	1.99	AT1G27000
10	15731	1.99	AT1G04960
10	13575	0.99	AT1G06560
10	1426	1.36	AT2G38710
10	19851	1.38	AT5G60790
10	18369	0.89	AT1G22260
10	15606	2.1	AT1G50670
10	15606	2.1	AT2G46890
10	10165	8.29	AT5G17820
10	10165	8.29	AT4G26010
10	10165	8.29	AT3G03670
10	10165	8.29	AT5G22410
10	10165	8.29	AT5G24070
10	10165	8.29	AT2G43480
10	10165	8.29	AT1G34510
10	10165	8.29	AT4G33870
10	5339	2.39	AT2G18170
10	5339	2.39	AT1G59580
10	19408	1
10	8550	2.88	AT5G67070
10	9496	1.33	AT3G56870
10	12546	1.59	AT1G63810
10	13994	1.1	AT5G67220
10	15887	1.76	AT3G49990
10	15832	2.95	AT3G11550
10	15832	2.95	AT2G27370
10	15832	2.95	AT2G36100
10	15832	2.95	AT5G06200
10	15832	2.95	AT5G15290
10	15832	2.95	AT1G14160
10	10655	1.08	AT1G54050
10	5284	1.01	AT3G28700
10	7517	1
10	6684	1.26	AT5G19400
10	9793	7.9	AT4G31990
10	16165	3.06
10	225	0.99	AT3G12345
10	20805	1	AT5G14460
10	4668	1.08	AT1G80070
10	14475	2.05	AT1G49015
10	14475	2.05	AT5G25780
10	12241	1.54
10	9811	7.16	AT2G33150
10	9811	7.16	AT5G48880
10	1549	1.02	AT1G11680
10	13983	3.05	AT3G54200
10	13983	3.05	AT2G46150
10	13983	3.05	AT1G64065
10	13983	3.05	AT4G23610
10	6196	2.37	AT2G37770
10	6196	2.37	AT2G37790
10	6196	2.37	AT3G53880
10	6196	2.37	AT5G01670
10	6196	2.37	AT2G37760
10	15998	2.98
10	8967	1.75	AT5G49740
10	3993	1	AT5G51450
10	9729	1	AT2G34640
10	12802	1	AT4G27540
10	17900	1.81	AT1G78080
10	17900	1.81	AT1G22190
10	17900	1.81	AT1G36060
10	17900	1.81	AT4G39780
10	17900	1.81	AT5G65130
10	17900	1.81	AT2G22200
10	15574	1.2	AT4G30820
10	16543	5.23
10	13872	1	AT5G03880
10	19817	3.49	AT1G14400
10	19817	3.49	AT5G62540
10	3259	3.22
10	11154	1	AT3G03890
10	11480	1	AT1G75560
10	17259	1.01	AT5G49830
10	17259	1.01	AT1G10385
10	10623	1.27	AT5G06290
10	18706	1.05	AT1G79940
10	18706	1.05	AT4G21180
10	3620	1	AT1G03180
10	3339	11.23	AT1G72710
10	3339	11.23	AT4G26100
10	3339	11.23	AT4G28880
10	3339	11.23	AT2G19470
10	3339	11.23	AT4G08800
10	14470	1.88	AT4G02460
10	4139	2.02	AT5G42140
10	4139	2.02	AT1G76950
10	4139	2.02	AT3G23270
10	4139	2.02	AT4G14368
10	2740	1.4	AT5G40280
10	20536	3.22	AT2G34650
10	20536	3.22	AT3G14370
10	20536	3.22	AT1G53700
10	20452	2.7	AT5G04420
10	20452	2.7	AT3G05420
10	20452	2.7	AT5G27630
10	84	1	AT1G53520
10	16027	0.84
10	16951	1.07
10	10976	2.03	AT5G57420
10	18945	5.45	AT4G14480
10	6039	1
10	2741	1
10	1258	1.18	AT1G78630
10	2253	1.01
10	4852	1
10	18736	3.14	AT1G09795
10	18736	3.14	AT1G58080
10	18489	1.06
10	19927	1.58	AT5G12190
10	19927	1.58	AT2G14870
10	17068	1	AT1G23780
10	17068	1	AT1G23770
10	17068	1	AT1G70360
10	17760	1
10	20446	1.01	AT4G27390
10	4300	1	AT4G30825
10	14153	2.42	AT3G21720
10	228	2.65	AT3G51740
10	15427	4.08	AT2G20370
10	15427	4.08	AT2G29040
10	15427	4.08	AT1G68470
10	15427	4.08	AT4G13990
10	15427	4.08	AT2G31990
10	15427	4.08	AT2G32750
10	15427	4.08	AT2G32740
10	15917	1	AT2G42780
10	17298	7.28	AT3G14770
10	17298	7.28	AT1G21460
10	13739	2.32	AT5G22850
10	13739	2.32	AT2G36670
10	13739	2.32	AT1G08210
10	13739	2.32	AT3G42550
10	10628	1	AT2G45200
10	12813	1.08	AT3G01790
10	10323	1	AT1G12650
10	12724	1.13	AT5G26860
10	12724	1.13	AT3G05790
10	12724	1.13	AT3G05780
10	12724	1.13	AT1G07190
10	12724	1.13	AT3G05775
10	16420	18.12	AT3G21420
10	13852	4.87	AT1G17720
10	13852	4.87	AT1G51690
10	5614	1	AT5G14080
10	12674	1.7	AT2G42120
10	2949	4.25	AT1G15000
10	7818	1	AT3G07210
10	17535	0.98	AT3G23940
10	13319	1.01	AT1G29395
10	13319	1.01	AT1G29390
10	10846	1	AT2G16860
10	5296	0.94
10	2590	1.64	AT5G58020
10	14948	5.44	AT2G37390
10	14948	5.44	AT2G28660
10	14948	5.44	AT3G53530
10	14948	5.44	AT5G02600
10	14948	5.44	AT3G24450
10	556	1	AT5G42970
10	10356	1.28	AT2G22480
10	16456	1.02	AT1G48830
10	16456	1.02	AT3G02560
10	7186	1	AT1G75010
10	12100	1	AT2G44870
10	7941	1	AT3G17590
10	2615	1.02	AT2G42210
10	2615	1.02	AT3G57900
10	9283	1	AT4G30890
10	15929	6.66	AT1G49030
10	15929	6.66	AT3G18460
10	15929	6.66	AT3G18470
10	15929	6.66	AT3G18450
10	15929	6.66	AT1G14870
10	15929	6.66	AT5G35525
10	15929	6.66	AT1G68610
10	15929	6.66	AT1G14880
10	15929	6.66	AT1G52200
10	15929	6.66	AT1G58320
10	15929	6.66	AT1G68630
10	11678	8.2	AT5G53150
10	11678	8.2	AT4G19570
10	11678	8.2	AT4G19580
10	11678	8.2	AT4G19590
10	11678	8.2	AT5G37440
10	11678	8.2	AT5G37760
10	11678	8.2	AT5G37380
10	11678	8.2	AT5G62780
10	9708	1.2	AT1G09870
10	577	2.07	AT1G59900
10	577	2.07	AT1G24180
10	2576	1	AT3G25470
10	3015	1.16	AT1G79730
10	4932	3.84	AT4G18530
10	4932	3.84	AT4G12840
10	4932	3.84	AT1G61240
10	4932	3.84	AT1G11170
10	17260	0.99	AT2G40780
10	12102	2.07	AT1G14180
10	12102	2.07	AT5G18260
10	14671	1	AT3G53760
10	7938	1	AT5G50340
10	15341	1.07
10	7940	1	AT1G20340
10	7940	1	AT1G76100
10	9181	1.01	AT1G08480
10	617	1.03
10	17383	1	AT1G75340
10	1790	5.45	AT1G72820
10	1790	5.45	AT5G26200
10	20261	1.12	AT3G24255
10	20031	1.19	AT1G07070
10	9461	6.05
10	12087	1.86	AT4G03020
10	8852	1
10	18088	4.33	AT2G18050
10	19794	1	AT1G64860
10	15460	1.71	AT2G47610
10	9444	2.27	AT3G63520
10	8278	7.57	AT1G04880
10	8278	7.57	AT1G76110
10	8278	7.57	AT1G55650
10	8278	7.57	AT3G13350
10	2542	1	AT2G37020
10	6927	4.82	AT5G64410
10	6927	4.82	AT1G09930
10	19007	2.11	AT3G57300
10	12919	0.96	AT5G24970
10	7116	1	AT2G20930
10	8183	3	AT5G48730
10	8183	3	AT3G53170
10	8183	3	AT3G06430
10	7495	1	AT4G17610
10	8281	2.04	AT5G14530
10	8281	2.04	AT5G66240
10	532	2.39
10	18415	1.01
10	16884	1	AT2G01950
10	6324	1	AT1G28530
10	19690	5.08	AT4G28770
10	19690	5.08	AT2G20230
10	19690	5.08	AT2G20740
10	3731	1.06	AT2G02590
10	13085	2.14	AT4G25000
10	19813	1	AT4G30580
10	1036	1.49
10	19285	3.26	AT2G03720
10	19285	3.26	AT3G03290
10	19285	3.26	AT5G17390
10	19285	3.26	AT4G13450
10	19285	3.26	AT1G69080
10	6901	2	AT1G69420
10	10708	1.01	AT1G75350
10	15115	2.04	AT5G62380
10	15115	2.04	AT1G12260
10	15115	2.04	AT1G62700
10	15115	2.04	AT2G18060
10	15115	2.04	AT4G36160
10	15115	2.04	AT5G66300
10	15115	2.04	AT1G71930
10	1226	1	AT3G06610
10	18145	1	AT1G70150
10	19860	3.24	AT5G15310
10	19860	3.24	AT3G01140
10	19860	3.24	AT1G18570
10	19860	3.24	AT1G74080
10	19860	3.24	AT5G60890
10	19860	3.24	AT5G07690
10	19860	3.24	AT5G61420
10	19860	3.24	AT1G18710
10	19860	3.24	AT1G74430
10	19860	3.24	AT5G07700
10	5927	2.15	AT4G25960
10	5927	2.15	AT1G10680
10	5927	2.15	AT1G28010
10	5858	0.96
10	13913	1.38	AT2G35800
10	13913	1.38	AT2G26360
10	8479	1.04
10	446	0.99	AT1G42480
10	16418	3	AT5G56960
10	14460	3.03	AT3G13790
10	14460	3.03	AT2G36190
10	14460	3.03	AT3G52600
10	14460	3.03	AT1G55120
10	14460	3.03	AT3G13784
10	14460	3.03	AT5G11920
10	10576	1.01
10	17099	1.98
10	7058	1.27	AT4G02060
10	8069	1	AT3G42630
10	14048	7.74	AT1G33090
10	14048	7.74	AT1G33080
10	14048	7.74	AT5G65380
10	14048	7.74	AT5G10420
10	14048	7.74	AT3G03620
10	14048	7.74	AT5G17700
10	14048	7.74	AT5G44050
10	18749	2.03	AT2G40620
10	18749	2.03	AT1G06070
10	18749	2.03	AT2G31370
10	18749	2.03	AT1G06850
10	18749	2.03	AT1G43700
10	12865	1.05
10	7915	1.61	AT2G32850
10	7353	1.01	AT2G45770
10	12055	0.99	AT3G53490
10	12055	0.99	AT5G02720
10	12545	1	AT1G09730
10	12545	1	AT4G33620
10	17427	1	AT2G40550
10	15926	1.77	AT1G09390
10	15926	1.77	AT1G56670
10	15926	1.77	AT3G62280
10	15926	1.77	AT1G54790
10	15926	1.77	AT3G05180
10	15971	3.35	AT2G13100
10	15971	3.35	AT4G17550
10	15971	3.35	AT1G30560
10	15971	3.35	AT4G25220
10	15568	1.19
10	11786	1	AT5G42390
10	2323	1	AT1G66340
10	2323	1	AT2G40940
10	17553	0.98	AT2G37530
10	17553	0.98	AT1G07795
10	17553	0.98	AT2G28725
10	13230	1.06	AT5G49010
10	1609	1.07
10	3959	1	AT1G21840
10	12296	0.78	AT2G26500
10	13463	2.01	AT2G01080
10	17142	1	AT3G11920
10	17142	1	AT4G08550
10	13369	1
10	7311	1	AT1G53330
10	15925	2.16
10	6837	1.27	AT1G80600
10	8044	2.01	AT5G53550
10	8044	2.01	AT5G24380
10	8044	2.01	AT4G24120
10	17511	3.98
10	13899	2.33	AT1G68310
10	13899	2.33	AT3G50845
10	13899	2.33	AT3G09380
10	11195	2.42	AT1G33480
10	11195	2.42	AT4G10150
10	11195	2.42	AT4G10160
10	11195	2.42	AT4G24015
10	13349	1.02	AT4G18020
10	13566	17.24
10	3442	1	AT1G08580
10	14940	5.37	AT2G41970
10	14940	5.37	AT3G59350
10	14940	5.37	AT2G43230
10	14940	5.37	AT2G30740
10	14940	5.37	AT3G17410
10	14940	5.37	AT3G62220
10	14940	5.37	AT1G48220
10	14940	5.37	AT2G30730
10	4771	1.01	AT1G74530
10	2245	6.16
10	4043	1.78	AT5G42670
10	4043	1.78	AT5G52070
10	11430	0.96	AT1G63260
10	10757	1	AT5G20140
10	19789	2.03	AT5G36210
10	7285	1	AT2G19080
10	14762	1	AT3G29290
10	1585	1	AT3G22450
10	1694	15.93
10	17113	1.57	AT3G27930
10	6713	1.01	AT3G27180
10	13834	1.01	AT5G08420
10	571	1
10	2663	6.76
10	17130	6.31	AT5G18970
10	17130	6.31	AT1G29520
10	17130	6.31	AT5G46530
10	15127	5.41	AT5G23570
10	6495	2.03	AT3G18510
10	6495	2.03	AT1G13310
10	9348	5.48	AT2G15230
10	19850	1	AT5G19620
10	19850	1	AT3G44160
10	19850	1	AT3G48620
10	1125	2.86	AT2G29900
10	1125	2.86	AT1G08700
10	16039	2.17	AT3G60770
10	18394	1
10	18715	1.13
10	13680	2	AT5G58710
10	13680	2	AT2G29960
10	13680	2	AT3G55920
10	13680	2	AT4G34960
10	13241	1.64	AT2G45280
10	11508	0.99	AT5G43560
10	11508	0.99	AT1G04300
10	11508	0.99	AT5G52330
10	11508	0.99	AT4G16045
10	9762	1
10	18418	1.02	AT1G67730
10	18418	1.02	AT1G24470
10	365	1.03
10	18406	1.01	AT4G25660
10	4893	2.03	AT1G11360
10	4893	2.03	AT4G27320
10	4893	2.03	AT5G54430
10	10275	1	AT5G39830
10	14179	4.13	AT3G01280
10	14179	4.13	AT5G15090
10	14179	4.13	AT5G67500
10	14179	4.13	AT5G57490
10	14179	4.13	AT3G49920
10	18617	3.09	AT2G35530
10	18617	3.09	AT1G32150
10	5200	1.02	AT1G11320
10	10371	1	AT3G22110
10	10371	1	AT4G15165
10	13918	1	AT1G75670
10	494	1.49
10	6815	0.99	AT4G15640
10	6815	0.99	AT3G21465
10	3317	1.43	AT1G80670
10	3317	1.43	AT1G15850
10	1753	1	AT5G02710
10	3702	6.42	AT1G10020
10	3702	6.42	AT4G29310
10	3702	6.42	AT1G50040
10	3702	6.42	AT3G19680
10	3702	6.42	AT5G17640
10	213	1.01	AT4G33110
10	15273	1.95	AT3G09470
10	3182	1	AT1G03560
10	9372	1
10	6513	4.98	AT2G31200
10	6513	4.98	AT2G16700
10	6513	4.98	AT4G34970
10	14985	1.01	AT1G02020
10	14858	1.01
10	4402	0.99
10	1625	0.99	AT2G41720
10	154	1	AT1G59990
10	11493	0.99
10	19577	4.81	AT1G09700
10	10132	1.81
10	17848	1	AT5G01510
10	16028	2.01	AT4G24670
10	16028	2.01	AT1G70560
10	16028	2.01	AT1G23320
10	10046	1	AT5G54240
10	10046	1	AT4G27350
10	5299	1.02	AT5G08470
10	18150	2.18	AT5G55340
10	18150	2.18	AT3G51970
10	18150	2.18	AT5G55350
10	18150	2.18	AT5G55380
10	18150	2.18	AT1G34490
10	18150	2.18	AT1G34500
10	18150	2.18	AT5G55320
10	18150	2.18	AT5G55360
10	18150	2.18	AT5G55330
10	18150	2.18	AT5G51420
10	18150	2.18	AT5G55370
10	4338	0.99	AT4G22720
10	18723	2.01	AT3G28460
10	7216	1.01
10	5342	1.71	AT4G27340
10	10848	3.27	AT1G63440
10	3213	1.02	AT2G16070
10	17820	10.05
10	11318	1.29
10	15823	1.17	AT3G22980
10	16695	1	AT1G07970
10	9077	1	AT2G46000
10	8648	2	AT5G54890
10	8648	2	AT4G31010
10	6293	4.13	AT4G27590
10	18132	1.01	AT1G52980
10	16377	2.11	AT1G07645
10	2126	1.12	AT1G18460
10	2126	1.12	AT1G73920
10	9547	1	AT5G44750
10	11415	1
10	19336	1.96	AT4G01800
10	5375	1.01	AT3G51100
10	15278	1.02	AT4G30310
10	16833	0.92
10	10751	1	AT1G09280
10	16924	1	AT3G05675
10	16924	1	AT4G10800
10	14787	2.27	AT4G04900
10	14787	2.27	AT1G03982
10	14787	2.27	AT2G20430
10	14787	2.27	AT4G28556
10	14787	2.27	AT3G23380
10	14787	2.27	AT1G04450
10	14787	2.27	AT2G33460
10	14787	2.27	AT1G61795
10	14787	2.27	AT4G21745
10	6908	1
10	5445	4.25	AT5G55670
10	5445	4.25	AT1G13190
10	4118	1	AT1G04390
10	19347	1	AT5G38460
10	8632	1.58	AT1G60050
10	8632	1.58	AT1G70260
10	8632	1.58	AT3G28050
10	8632	1.58	AT5G40240
10	8632	1.58	AT5G40230
10	8632	1.58	AT4G15540
10	8632	1.58	AT3G28080
10	8632	1.58	AT3G28100
10	8632	1.58	AT3G28130
10	8632	1.58	AT5G40210
10	8632	1.58	AT3G28060
10	8632	1.58	AT3G28070
10	506	2.05	AT2G16460
10	506	2.05	AT3G51090
10	8162	1.02	AT4G30490
10	8162	1.02	AT4G28070
10	8393	1.01	AT2G07696
10	1579	1.99	AT3G44380
10	14112	1.02	AT1G01210
10	12141	2	AT5G10200
10	12141	2	AT3G50030
10	12141	2	AT5G43120
10	4116	1	AT3G19820
10	9384	4.1	AT5G05700
10	9384	4.1	AT3G11240
10	5901	4	AT3G06350
10	13540	2.13	AT1G65220
10	4349	1	AT2G30330
10	16020	3.42	AT1G10850
10	16020	3.42	AT1G60630
10	16020	3.42	AT5G67200
10	16020	3.42	AT5G43020
10	16020	3.42	AT3G50230
10	18747	1.72	AT3G61640
10	18747	1.72	AT5G24105
10	18747	1.72	AT5G53250
10	7331	1	AT3G15351
10	20127	4.02	AT5G20300
10	20127	4.02	AT2G16640
10	20127	4.02	AT3G16620
10	20815	2.98
10	7819	2.19	AT1G17160
10	410	1.13	AT5G65740
10	19283	9.85	AT5G13870
10	19283	9.85	AT2G06850
10	19283	9.85	AT3G25050
10	19283	9.85	AT4G13090
10	19283	9.85	AT4G13080
10	19283	9.85	AT3G48580
10	20410	1.08	AT3G04480
10	12466	3.11	AT1G78700
10	12466	3.11	AT4G18890
10	12466	3.11	AT4G36780
10	12466	3.11	AT3G50750
10	12466	3.11	AT1G75080
10	16773	1	AT5G23340
10	11145	1.01	AT1G53300
10	11145	1.01	AT3G14950
10	11145	1.01	AT3G58620
10	11145	1.01	AT2G42580
10	5290	7.61	AT5G46090
10	5290	7.61	AT4G18425
10	5290	7.61	AT3G02430
10	5290	7.61	AT4G24310
10	5290	7.61	AT3G21550
10	5290	7.61	AT5G39650
10	5290	7.61	AT3G21520
10	5290	7.61	AT4G28485
10	5290	7.61	AT5G27370
10	12318	1
10	5196	2	AT1G06660
10	5196	2	AT2G30820
10	18267	1.01	AT5G33320
10	18267	1.01	AT1G43310
10	18267	1.01	AT3G01550
10	1537	2.36	AT5G14590
10	1537	2.36	AT1G54340
10	5292	1.62	AT2G31660
10	5292	1.62	AT3G59020
10	5332	8.16	AT1G01250
10	5332	8.16	AT5G11590
10	5332	8.16	AT5G25810
10	5332	8.16	AT1G77200
10	5332	8.16	AT4G16750
10	5332	8.16	AT2G25820
10	5332	8.16	AT4G32800
10	5332	8.16	AT3G60490
10	5332	8.16	AT2G35700
10	5332	8.16	AT2G44940
10	5332	8.16	AT3G16280
10	15148	8.75	AT3G19620
10	15148	8.75	AT5G64570
10	15148	8.75	AT5G09730
10	15148	8.75	AT5G09700
10	17188	1.04	AT1G32400
10	20608	2.01	AT3G09090
10	20608	2.01	AT5G18200
10	1126	1.01	AT1G18700
10	19004	2.14
10	7177	1	AT5G63810
10	877	0.98	AT2G20725
10	16484	1.55	AT4G16640
10	16484	1.55	AT2G45040
10	16484	1.55	AT1G59970
10	16484	1.55	AT1G70170
10	16484	1.55	AT1G24140
10	9270	1	AT4G34640
10	9270	1	AT4G34650
10	2816	1	AT1G55830
10	12168	1.98	AT3G26760
10	12168	1.98	AT3G26770
10	12168	1.98	AT4G03140
10	13020	1
10	16207	6.09
10	18244	9.07	AT2G30300
10	16509	2.1
10	8971	2.25	AT5G64300
10	8971	2.25	AT2G22450
10	8971	2.25	AT5G59750
10	1911	1
10	18681	1.17
10	14370	1.05	AT5G23320
10	14370	1.05	AT5G08335
10	7907	1.01	AT1G63660
10	14450	2.19	AT3G53630
10	14450	2.19	AT1G55710
10	18155	2
10	1106	2.02
10	16730	8.17	AT1G56570
10	16730	8.17	AT5G66500
10	11885	3.04	AT4G38250
10	11885	3.04	AT2G42005
10	11885	3.04	AT5G65990
10	17487	1	AT5G14660
10	7648	1.27	AT5G56170
10	7648	1.27	AT4G28280
10	7648	1.27	AT2G20700
10	7648	1.27	AT4G26466
10	2935	1	AT5G22800
10	206	4.19
10	19526	6.2
10	17162	2	AT3G12280
10	10985	0.97	AT3G15900
10	10070	2	AT1G69640
10	10070	2	AT1G14290
10	20581	4.07	AT3G51680
10	20581	4.07	AT3G42960
10	5494	1.83	AT3G58060
10	3251	3	AT3G22960
10	7220	1	AT1G19025
10	5539	1.99	AT5G09400
10	5539	1.99	AT4G33530
10	11359	2.55
10	12766	2.68	AT2G39930
10	12459	6.27	AT2G35930
10	12459	6.27	AT3G52450
10	12459	6.27	AT3G11840
10	3538	1.99	AT3G01400
10	3538	1.99	AT5G58680
10	9459	1.04
10	19929	1.05	AT3G24030
10	114	13.24	AT3G01190
10	114	13.24	AT5G15180
10	114	13.24	AT4G11290
10	114	13.24	AT1G05260
10	114	13.24	AT3G21770
10	114	13.24	AT1G05240
10	114	13.24	AT2G39040
10	13442	7.37	AT2G18420
10	13442	7.37	AT1G75750
10	13442	7.37	AT4G09610
10	13442	7.37	AT4G09600
10	13442	7.37	AT1G22690
10	11088	1.01	AT5G49400
10	16038	1	AT1G71430
10	9192	0.99
10	7082	1.41	AT4G05000
10	803	1	AT1G51080
10	5055	1	AT1G49040
10	8555	2.88	AT5G46080
10	8555	2.88	AT2G39180
10	8555	2.88	AT3G09780
10	12685	1.54
10	17950	2.01
10	4574	1	AT5G21060
10	11174	1	AT3G02060
10	15142	1.02
10	11575	1	AT5G20270
10	11575	1	AT2G24150
10	11575	1	AT4G30850
10	17486	1.01	AT5G40370
10	17486	1.01	AT5G63030
10	18682	2.15
10	20494	1
10	355	1.01	AT5G17410
10	909	8.35	AT4G22780
10	909	8.35	AT1G12420
10	909	8.35	AT1G69040
10	909	8.35	AT1G76990
10	909	8.35	AT2G03730
10	909	8.35	AT3G01990
10	909	8.35	AT5G25320
10	909	8.35	AT5G65890
10	10879	1
10	9111	1.07
10	11204	3.09	AT1G13380
10	11204	3.09	AT3G15480
10	11204	3.09	AT1G52910
10	11204	3.09	AT4G27435
10	11204	3.09	AT1G61065
10	11204	3.09	AT1G68220
10	17096	1.05	AT5G66030
10	4243	5.32	AT4G20170
10	4243	5.32	AT5G44670
10	4243	5.32	AT2G33570
10	1935	1	AT1G54920
10	18762	1.13	AT2G21620
10	5469	1	AT1G65900
10	13210	1	AT2G47830
10	354	4.69	AT1G31880
10	354	4.69	AT2G35600
10	354	4.69	AT1G54180
10	354	4.69	AT5G20540
10	354	4.69	AT3G14000
10	499	1
10	10460	2.79	AT1G50500
10	10460	2.79	AT1G30540
10	10460	2.79	AT1G50970
10	15973	1	AT5G60010
10	15973	1	AT3G45810
10	2763	0.96	AT3G55140
10	2763	0.96	AT3G09540
10	9510	1.3	AT1G65320
10	13597	2.09
10	16668	3.06	AT3G22320
10	16668	3.06	AT3G54490
10	16668	3.06	AT3G57080
10	16668	3.06	AT2G41340
10	16668	3.06	AT3G16680
10	16668	3.06	AT5G57980
10	15114	0.97
10	6861	3.49	AT2G29080
10	6861	3.49	AT1G07510
10	2324	1.01	AT1G78680
10	2324	1.01	AT1G78660
10	2324	1.01	AT1G78670
10	12670	1.04	AT3G55400
10	9697	1	AT4G38800
10	9697	1	AT4G34840
10	3782	1	AT5G48335
10	3782	1	AT3G07580
10	20283	1.02	AT3G54720
10	7256	2	AT1G10150
10	7256	2	AT1G59510
10	7256	2	AT3G49790
10	3560	2.04	AT1G04140
10	3560	2.04	AT5G43930
10	18249	1.28
10	3084	1.99	AT1G48900
10	3084	1.99	AT5G66970
10	1420	1.01	AT2G32970
10	18358	1
10	16401	9.93	AT5G63450
10	16401	9.93	AT3G48520
10	16401	9.93	AT3G01900
10	16401	9.93	AT2G27690
10	16270	9.68	AT2G32910
10	14462	3.01	AT1G72880
10	14462	3.01	AT4G14930
10	4804	1.91	AT1G44790
10	20436	1
10	4571	5.74	AT3G18050
10	4571	5.74	AT4G28100
10	3548	1	AT1G16590
10	15768	1	AT5G66090
10	16902	1	AT5G53050
10	9710	4.55
10	2379	2.01	AT2G25970
10	2379	2.01	AT4G10070
10	2379	2.01	AT1G33680
10	2379	2.01	AT5G50940
10	16595	1	AT4G22840
10	16595	1	AT4G12030
10	17306	1
10	19401	1	AT2G32480
10	19401	1	AT1G05140
10	12684	1	AT2G37990
10	7963	5.01	AT1G01040
10	7963	5.01	AT3G20420
10	7963	5.01	AT4G15417
10	7963	5.01	AT5G45150
10	1686	1.99	AT5G50100
10	1686	1.99	AT1G24050
10	1686	1.99	AT1G70220
10	7869	1	AT5G65274
10	1611	1	AT1G15140
10	5390	1	AT5G65290
10	15833	2.01	AT2G27680
10	7455	3.05	AT1G71490
10	7455	3.05	AT1G22830
10	7455	3.05	AT3G49142
10	7455	3.05	AT5G59600
10	6743	1
10	7498	3.44	AT2G33210
10	7498	3.44	AT3G13860
10	7693	1.98	AT4G10140
10	7693	1.98	AT1G33490
10	4560	1
10	19747	1	AT5G13630
10	12759	1.02	AT1G55840
10	12759	1.02	AT5G47730
10	10174	1
10	8726	2
10	5627	1.38	AT1G56050
10	3848	1.26	AT4G31420
10	3848	1.26	AT2G24500
10	193	1	AT5G13470
10	12754	3.6	AT2G11520
10	12754	3.6	AT4G00330
10	12754	3.6	AT5G58940
10	4625	1	AT5G01590
10	13520	4.26	AT5G46600
10	13520	4.26	AT5G46610
10	13520	4.26	AT4G17970
10	13520	4.26	AT4G17585
10	16380	4.06	AT3G54120
10	16380	4.06	AT3G19460
10	16380	4.06	AT2G15280
10	16380	4.06	AT2G23640
10	16380	4.06	AT3G10915
10	16380	4.06	AT2G01240
10	19324	1.02	AT3G07300
10	16263	1.06
10	9477	1	AT1G54990
10	19804	1	AT1G26550
10	16874	0.99	AT3G09085
10	14115	4.02	AT4G25170
10	14115	4.02	AT5G61490
10	13621	0.99	AT1G47640
10	14002	1.01	AT1G30240
10	3997	1	AT1G52310
10	9319	1.01	AT5G52155
10	5155	1	AT4G19900
10	12333	3.7	AT5G56760
10	12333	3.7	AT1G55920
10	12333	3.7	AT3G13110
10	10287	1.01	AT5G23290
10	2213	7.64	AT5G23530
10	7530	1.09	AT5G49665
10	7530	1.09	AT4G37890
10	7530	1.09	AT2G22680
10	7530	1.09	AT5G65683
10	8350	0.94
10	20698	2	AT1G71810
10	20295	3.36	AT3G29760
10	20295	3.36	AT2G36550
10	20295	3.36	AT4G26190
10	20295	3.36	AT2G36540
10	3214	2.07	AT4G31805
10	3214	2.07	AT5G10890
10	4547	1	AT3G59890
10	16529	3.73	AT4G33210
10	19776	3.08	AT3G19240
10	19776	3.08	AT4G33400
10	15940	4.93	AT4G16270
10	15940	4.93	AT2G22420
10	12119	8.43	AT5G65260
10	12119	8.43	AT5G51120
10	1743	1	AT5G11240
10	1743	1	AT1G15420
10	18595	1.02	AT1G72560
10	18725	3.02	AT2G41740
10	18725	3.02	AT3G57410
10	638	1.21	AT5G22440
10	7150	1.08	AT1G70820
10	19543	1.93	AT1G44920
10	16674	4.02	AT3G18380
10	16674	4.02	AT1G15215
10	1915	1	AT4G28200
10	8765	1	AT5G22350
10	8765	1	AT5G06180
10	6946	1.01	AT2G32440
10	6946	1.01	AT1G05160
10	1129	1	AT1G04190
10	8842	1.27	AT1G79950
10	338	2.01	AT2G38670
10	11080	6.1	AT3G10320
10	11080	6.1	AT2G41640
10	11080	6.1	AT2G03370
10	11080	6.1	AT2G03360
10	11080	6.1	AT3G57380
10	17814	1.34	AT2G31450
10	17814	1.34	AT1G05900
10	2499	1.02	AT4G28600
10	2499	1.02	AT1G27460
10	19079	1	AT4G05210
10	19079	1	AT4G21220
10	13685	1	AT1G23110
10	13685	1	AT1G70900
10	17025	1.02	AT1G15220
10	678	1	AT5G06680
10	678	1	AT1G37010
10	20688	2.01	AT4G35220
10	20688	2.01	AT4G34180
10	20688	2.01	AT1G44542
10	1167	2.03	AT2G28940
10	1167	2.03	AT3G09830
10	1167	2.03	AT5G03320
10	1167	2.03	AT2G39110
10	1167	2.03	AT4G17660
10	1167	2.03	AT5G47070
10	17469	3	AT5G48590
10	17469	3	AT3G07310
10	17469	3	AT1G32160
10	17469	3	AT3G17800
10	17469	3	AT1G48450
10	9450	1
10	3071	1	AT1G04555
10	6957	1	AT4G31040
10	16880	1	AT1G78600
10	16880	1	AT4G10240
10	19759	1
10	988	1
10	13323	5.24	AT4G08150
10	13323	5.24	AT1G23380
10	13323	5.24	AT1G70510
10	13323	5.24	AT1G62360
10	3747	1.22	AT3G61620
10	17221	3.01	AT2G34670
10	17221	3.01	AT3G51290
10	17221	3.01	AT1G02110
10	17221	3.01	AT3G60320
10	16504	2.01	AT1G76460
10	16504	2.01	AT1G20880
10	16504	2.01	AT1G22330
10	16504	2.01	AT1G78260
10	16792	1	AT3G24730
10	17522	2.99	AT5G55950
10	17522	2.99	AT5G57100
10	86	1.22
10	1242	1
10	10564	0.82	AT2G31810
10	10564	0.82	AT5G16290
10	17793	2.04	AT3G09770
10	17793	2.04	AT3G53410
10	17793	2.04	AT3G06140
10	17793	2.04	AT5G19080
10	17793	2.04	AT5G03200
10	18994	1	AT3G27310
10	14987	1
10	19057	2	AT3G19260
10	2414	1
10	11897	1	AT4G32720
10	11897	1	AT1G79880
10	20237	1.62	AT1G03457
10	20237	1.62	AT4G03110
10	8739	4.66	AT4G39910
10	12622	1.01	AT5G16610
10	17189	1.24	AT5G44635
10	17762	0.54	AT1G24450
10	374	1	AT1G44446
10	9355	3.06	AT3G55020
10	9355	3.06	AT2G39280
10	9355	3.06	AT2G37290
10	18869	2.15	AT3G51460
10	18869	2.15	AT3G51830
10	20282	1	AT4G10750
10	20282	1	AT4G24070
10	20282	1	AT4G24080
10	8690	1.03
10	2398	1.13	AT2G27510
10	2398	1.13	AT5G10000
10	10478	2.1	AT4G26720
10	689	1.2	AT1G23340
10	689	1.2	AT1G10750
10	689	1.2	AT5G50150
10	689	1.2	AT1G70550
10	11620	2
10	2316	1	AT4G03560
10	10408	4.19	AT3G22850
10	10408	4.19	AT5G43830
10	10408	4.19	AT4G27450
10	10408	4.19	AT3G15450
10	12800	18.55	AT5G28840
10	12800	18.55	AT5G66390
10	12800	18.55	AT2G18150
10	12800	18.55	AT4G36430
10	12800	18.55	AT1G44970
10	12800	18.55	AT2G35380
10	12800	18.55	AT3G50990
10	10666	1.96
10	467	0.99	AT1G09150
10	7948	2.04	AT3G20170
10	6838	1	AT1G11480
10	2743	1.97	AT5G13310
10	2743	1.97	AT5G13970
10	10437	1.02	AT1G50840
10	10437	1.02	AT3G20540
10	11997	1.08	AT4G03200
10	2835	1.77	AT2G01490
10	9311	3.51	AT2G23950
10	9311	3.51	AT5G45780
10	9311	3.51	AT1G60800
10	9311	3.51	AT3G25560
10	9311	3.51	AT5G16000
10	9311	3.51	AT4G30520
10	790	1
10	13317	1.02	AT4G02770
10	293	1	AT1G04200
10	18995	2	AT1G55270
10	4788	5.94	AT5G24030
10	4788	5.94	AT1G12480
10	4788	5.94	AT4G27970
10	10559	4.51
10	15698	1	AT5G41760
10	1511	14.94	AT1G71695
10	20697	10.73
10	15340	2.26	AT5G05350
10	15340	2.26	AT3G10980
10	8454	1
10	4041	3.81	AT2G19620
10	4041	3.81	AT5G56750
10	4041	3.81	AT5G11790
10	1520	7.56
10	11306	1.59	AT3G16810
10	10645	13.93	AT1G52340
10	16029	1	AT5G63010
10	2986	1.68	AT1G02910
10	1060	2.01	AT2G14860
10	1060	2.01	AT4G33905
10	1060	2.01	AT5G43140
10	7999	1.43	AT2G15820
10	6962	2.07	AT3G03960
10	6962	2.07	AT4G08640
10	5497	1.26	AT2G20830
10	14841	1.06	AT5G63920
10	7976	1
10	7852	1.95
10	18480	1	AT2G43770
10	14278	1.09	AT5G42620
10	5159	2.11
10	13569	1	AT3G47830
10	5620	2.29	AT1G27100
10	5620	2.29	AT1G59710
10	5620	2.29	AT1G69890
10	5620	2.29	AT3G28630
10	5620	2.29	AT3G01311
10	5620	2.29	AT1G69900
10	4095	1	AT1G65410
10	4418	2.17	AT1G14610
10	4418	2.17	AT1G27160
10	13859	1.01	AT5G51410
10	4751	2.33	AT3G55380
10	585	2.57	AT5G17440
10	585	2.57	AT3G03340
10	4646	1	AT4G15510
10	2537	0.93
10	15567	2	AT1G07700
10	1061	14.42	AT5G53190
10	15623	1
10	7301	0.95	AT4G03600
10	7301	0.95	AT1G03730
10	7301	0.95	AT4G28340
10	16972	1.02	AT5G03820
10	16972	1.02	AT5G22810
10	16972	1.02	AT3G16370
10	16972	1.02	AT3G53100
10	11258	2.03	AT1G10970
10	11258	2.03	AT4G33020
10	11258	2.03	AT1G60960
10	10543	2.05	AT3G02380
10	10543	2.05	AT5G15850
10	10543	2.05	AT5G57660
10	10543	2.05	AT5G24930
10	10543	2.05	AT2G24790
10	10543	2.05	AT5G15840
10	18770	1.04	AT3G47120
10	18770	1.04	AT5G58790
10	11613	2	AT1G75020
10	11613	2	AT3G18850
10	12420	1.97
10	5193	1.99	AT1G11720
10	2938	1	AT5G22640
10	15461	1.69
10	1335	1.99	AT2G30580
10	1335	1.99	AT1G06770
10	1335	1.99	AT3G23060
10	11073	2.66	AT1G07470
10	11073	2.66	AT5G59230
10	14905	1.01	AT4G26620
10	14905	1.01	AT5G55900
10	14905	1.01	AT3G27570
10	14905	1.01	AT5G40510
10	11538	1.07	AT1G52760
10	2282	1	AT3G01510
10	2581	2	AT1G02180
10	19126	1.05
10	17507	1.98	AT1G04980
10	17507	1.98	AT2G32920
10	3799	3.22	AT2G22900
10	3799	3.22	AT4G37690
10	12584	0.95	AT5G63570
10	20505	7.42	AT4G00990
10	20505	7.42	AT4G21430
10	20505	7.42	AT1G11950
10	20505	7.42	AT1G62310
10	20505	7.42	AT3G07610
10	11921	4.09	AT3G20500
10	11921	4.09	AT3G52780
10	11921	4.09	AT3G52820
10	11921	4.09	AT3G52810
10	6523	1	AT4G39520
10	14696	0.96	AT5G11760
10	3703	1.02
10	15052	3.27	AT4G24690
10	17178	0.92
10	18980	2	AT3G06170
10	18980	2	AT1G16180
10	10704	1
10	19298	1	AT4G01575
10	19298	1	AT3G61980
10	20045	0.97
10	1351	1	AT5G60340
10	4464	1.8	AT5G66680
10	7953	3.11	AT2G38600
10	19578	1	AT1G27900
10	17587	4.14	AT4G17090
10	17587	4.14	AT5G18670
10	19694	2.06	AT5G11260
10	19694	2.06	AT3G17609
10	19005	1.05	AT1G79600
10	14851	1.04	AT2G26180
10	14851	1.04	AT1G72670
10	14851	1.04	AT1G17480
10	15369	1	AT1G70480
10	15369	1	AT1G23560
10	15369	1	AT1G23510
10	15369	1	AT1G23520
10	15369	1	AT1G23600
10	15369	1	AT1G23670
10	15369	1	AT1G23640
10	15369	1	AT2G27670
10	15369	1	AT1G23660
10	15369	1	AT1G23645
10	15369	1	AT1G23690
10	15369	1	AT1G23590
10	15369	1	AT1G23570
10	15369	1	AT1G23580
10	15369	1	AT1G23610
10	15369	1	AT1G23680
10	3044	1.27
10	5303	1.08	AT5G08415
10	8642	1	AT4G39690
10	19968	1	AT1G54350
10	19164	6.8	AT1G62500
10	19164	6.8	AT3G22142
10	19164	6.8	AT2G10940
10	19164	6.8	AT3G22120
10	19164	6.8	AT4G15160
10	10006	1	AT2G43980
10	7753	4.29
10	17350	1	AT1G28100
10	12224	2.26	AT2G28260
10	12224	2.26	AT2G24610
10	12224	2.26	AT5G14870
10	12224	2.26	AT4G30360
10	12224	2.26	AT3G48010
10	2578	1	AT5G20040
10	9575	1.09
10	9635	1.62
10	5690	1.05	AT4G36360
10	5690	1.05	AT3G13750
10	5690	1.05	AT1G45130
10	5690	1.05	AT3G52840
10	5690	1.05	AT4G26140
10	5690	1.05	AT5G56870
10	10189	1.04	AT2G24765
10	3183	1.36	AT3G05170
10	3183	1.36	AT1G08940
10	4337	1.03	AT2G33255
10	12495	1.99	AT1G13170
10	17073	2.7	AT1G77220
10	17073	2.7	AT1G23070
10	17073	2.7	AT4G38360
10	9768	1	AT2G39440
10	13816	3.01	AT5G10010
10	13816	3.01	AT5G64910
10	5511	1.17	AT1G79530
10	3590	0.98	AT1G48550
10	20530	1.1	AT3G19910
10	20530	1.1	AT3G47180
10	20530	1.1	AT5G52150
10	16222	3.15	AT3G24650
10	16222	3.15	AT3G26790
10	16222	3.15	AT1G28300
10	8847	3.09	AT2G45330
10	9535	1	AT1G07210
10	9785	7.96
10	10375	0.99
10	13327	2.04	AT1G14920
10	13327	2.04	AT1G66350
10	13327	2.04	AT5G17490
10	13327	2.04	AT3G03450
10	13327	2.04	AT2G01570
[truncated: 198,000+ more rows]

## Sheet: Table_S5
Supplementary Table 5 – Frequency of GO terms at ancestral embryophyte node
GO_term	Frequency
'de novo' AMP biosynthetic process	1
'de novo' GDP-L-fucose biosynthetic process	1
'de novo' IMP biosynthetic process	1
'de novo' L-methionine biosynthetic process	1
'de novo' NAD biosynthetic process	1
'de novo' NAD biosynthetic process from aspartate	1
'de novo' posttranslational protein folding	4
'de novo' protein folding	13
'de novo' pyrimidine nucleobase biosynthetic process	1
(+)-abscisic acid 8'-hydroxylase activity	1
(+)-abscisic acid D-glucopyranosyl ester transmembrane transport	1
(+)-abscisic acid D-glucopyranosyl ester transmembrane transporter activity	1
(1->3)-beta-D-glucan catabolic process	1
(1->3)-beta-D-glucan metabolic process	1
(R)-2-hydroxyglutarate dehydrogenase activity	1
(S)-2-hydroxy-acid oxidase activity	1
[2Fe-2S] cluster assembly	1
[myelin basic protein]-arginine N-methyltransferase activity	2
[pyruvate kinase]-phosphatase activity	1
1-2-alpha-L-fucosidase activity	1
1-4-alpha-glucan branching enzyme activity	1
1-4-alpha-oligoglucan phosphorylase activity	2
1-4-beta-D-xylan synthase activity	1
1-4-dihydroxy-2-naphthoate octaprenyltransferase activity	1
1-acylglycerophosphocholine O-acyltransferase activity	2
1-deoxy-D-xylulose-5-phosphate reductoisomerase activity	1
1-deoxy-D-xylulose-5-phosphate synthase activity	1
1-phosphatidylinositol 4-kinase activity	2
1-pyrroline-5-carboxylate dehydrogenase activity	1
2 iron- 2 sulfur cluster binding	1
2-3-bisphosphoglycerate-independent phosphoglycerate mutase activity	1
2-acylglycerol O-acyltransferase activity	1
2-alkenal reductase (NADP+) activity	1
2-amino-4-hydroxy-6-hydroxymethyldihydropteridine diphosphokinase activity	1
2-C-methyl-D-erythritol 4-phosphate cytidylyltransferase activity	1
2-carboxy-D-arabinitol-1-phosphatase activity	1
2-hydroxyglutarate dehydrogenase activity	1
2-oxoglutarate metabolic process	2
2-oxoglutarate-dependent dioxygenase activity	3
2'-deoxyribonucleotide metabolic process	1
23S rRNA (adenine(1618)-N(6))-methyltransferase activity	1
3-4-dihydroxy-2-butanone-4-phosphate synthase activity	1
3-8-divinyl protochlorophyllide a 8-vinyl reductase activity	1
3-chloroallyl aldehyde dehydrogenase activity	1
3-hydroxyacyl-CoA dehydratase activity	2
3-hydroxyacyl-CoA dehydrogenase activity	3
3-hydroxybutyrate dehydrogenase activity	1
3-hydroxybutyryl-CoA epimerase activity	2
3-isopropylmalate dehydratase activity	1
3-isopropylmalate dehydrogenase activity	1
3-keto-sphinganine metabolic process	1
3-mercaptopyruvate sulfurtransferase activity	1
3-methyl-2-oxobutanoate hydroxymethyltransferase activity	1
3-methylbut-2-enoyl-CoA(4-) metabolic process	1
3-oxoacyl-[acyl-carrier-protein] synthase activity	2
3-phosphoshikimate 1-carboxyvinyltransferase activity	1
3'-5' DNA helicase activity	7
3'-5' exonuclease activity	13
3'-5' RNA helicase activity	2
3'-5'-exodeoxyribonuclease activity	2
3'-5'-exoribonuclease activity	9
3'-flap endonuclease activity	1
3'-phospho-5'-adenylyl sulfate transmembrane transport	1
3'-phosphoadenosine 5'-phosphosulfate transmembrane transporter activity	1
3'-phosphoadenosine 5'-phosphosulfate transport	1
3'-tRNA processing endoribonuclease activity	1
3'-tyrosyl-DNA phosphodiesterase activity	1
3'-UTR-mediated mRNA stabilization	1
3'(2')-5'-bisphosphate nucleotidase activity	2
4 iron- 4 sulfur cluster binding	2
4-(cytidine 5'-diphospho)-2-C-methyl-D-erythritol kinase activity	1
4-4-dimethyl-9beta-19-cyclopropylsterol oxidation	1
4-6-pyruvylated galactose residue biosynthetic process	1
4-alpha-glucanotransferase activity	1
4-alpha-methyl-delta7-sterol oxidation	1
4-aminobutyrate transaminase activity	1
4-hydroxy-3-methylbut-2-en-1-yl diphosphate synthase activity	1
4-hydroxyproline metabolic process	1
5-amino-6-(5-phosphoribosylamino)uracil reductase activity	1
5-formyltetrahydrofolate transmembrane transporter activity	1
5-formyltetrahydrofolate transport	1
5-methyltetrahydrofolate-dependent methyltransferase activity	1
5-methyltetrahydropteroyltri-L-glutamate-dependent methyltransferase activity	1
5-methyltetrahydropteroyltriglutamate-homocysteine S-methyltransferase activity	1
5-phosphoribose 1-diphosphate biosynthetic process	1
5-phosphoribose 1-diphosphate metabolic process	1
5'-3' DNA helicase activity	6
5'-3' exodeoxyribonuclease activity	2
5'-3' exonuclease activity	6
5'-3' RNA helicase activity	4
5'-3' RNA polymerase activity	3
5'-flap endonuclease activity	2
6-phosphofructokinase activity	2
7-8-dihydroneopterin 3'-triphosphate biosynthetic process	1
7-methylguanosine mRNA capping	1
7-methylguanosine RNA capping	1
7S RNA binding	1
8-oxo-dGDP phosphatase activity	1
9-15-9'-tri-cis-zeta-carotene isomerase activity	1
9-9'-di-cis-zeta-carotene desaturation to 7-9-7'-9'-tetra-cis-lycopene	1
9-9'-dicis-carotene:quinone oxidoreductase activity	1
9-cis-epoxycarotenoid dioxygenase activity	2
9+0 non-motile cilium	1
9+2 non-motile cilium	1
90S preribosome	9
A2A adenosine receptor binding	1
ABC-type peptide transporter activity	2
ABC-type protein transporter activity	2
abscisic acid binding	2
abscisic acid biosynthetic process	1
abscisic acid metabolic process	1
abscisic acid transmembrane transporter activity	1
abscisic acid transport	1
abscisic acid-activated signaling pathway	10
abscission	2
acceptance of pollen	2
acetate metabolic process	2
acetate-CoA ligase activity	2
acetolactate synthase activity	2
acetolactate synthase complex	1
acetyl-CoA biosynthetic process	2
acetyl-CoA biosynthetic process from pyruvate	1
acetyl-CoA carboxylase activity	1
acetyl-CoA metabolic process	3
acetyl-CoA:L-glutamate N-acetyltransferase activity	1
acetylation-dependent protein binding	2
acetylglucosaminyltransferase activity	3
acetylglutamate kinase regulator activity	1
acetylpyruvate hydrolase activity	1
acetyltransferase activity	13
acetyltransferase complex	4
ACF complex	1
acid phosphatase activity	5
acid secretion	1
acid-amino acid ligase activity	3
acid-thiol ligase activity	6
acidic amino acid transmembrane transporter activity	1
acidic amino acid transport	1
acrosomal membrane	1
acrosomal vesicle	1
actin binding	6
actin cortical patch	1
actin cortical patch localization	1
actin cytoskeleton	8
actin cytoskeleton organization	10
actin filament	1
actin filament binding	3
actin filament bundle assembly	1
actin filament bundle organization	1
actin filament capping	1
actin filament organization	9
actin filament polymerization	1
actin filament-based movement	1
actin filament-based process	14
actin filament-based transport	1
actin fusion focus	1
actin nucleation	4
actin polymerization or depolymerization	2
Actinobacterium-type cell wall biogenesis	1
action potential	1
activation of cysteine-type endopeptidase activity involved in apoptotic process	1
activation of GTPase activity	7
activation of immune response	14
activation of innate immune response	12
activation of MAPK activity	2
activation of MAPKK activity	2
activation of phospholipase C activity	1
activation of phospholipase D activity	1
activation of protein kinase activity	8
active ion transmembrane transporter activity	5
active transmembrane transporter activity	52
acyl carnitine transmembrane transport	1
acyl carnitine transmembrane transporter activity	1
acyl carnitine transport	1
acyl-[acyl-carrier-protein] hydrolase activity	1
acyl-[acyl-carrier-protein]-UDP-N-acetylglucosamine O-acyltransferase activity	1
acyl-CoA biosynthetic process	3
acyl-CoA dehydrogenase activity	5
acyl-CoA metabolic process	7
acyl-CoA oxidase activity	3
acylglycerol biosynthetic process	4
acylglycerol catabolic process	3
acylglycerol homeostasis	1
acylglycerol lipase activity	2
acylglycerol metabolic process	7
acylglycerol O-acyltransferase activity	1
acyltransferase activity	37
acyltransferase activity- transferring groups other than amino-acyl groups	31
acyltransferase- acyl groups converted into alkyl on transfer	3
adaxial/abaxial axis specification	1
adaxial/abaxial pattern specification	2
adenine biosynthetic process	1
adenine metabolic process	1
adenine nucleotide transmembrane transporter activity	8
adenine nucleotide transport	9
adenine phosphoribosyltransferase activity	1
adenine salvage	1
adenosine 3'-5'-bisphosphate transmembrane transport	1
adenosine 3'-5'-bisphosphate transmembrane transporter activity	1
adenosine receptor binding	1
adenosylmethionine-8-amino-7-oxononanoate transaminase activity	1
adenyl nucleotide binding	42
adenyl ribonucleotide binding	42
adenylate cyclase binding	1
adenylate cyclase-inhibiting G protein-coupled receptor signaling pathway	1
adenylate cyclase-modulating G protein-coupled receptor signaling pathway	3
adenylate kinase activity	3
adenylosuccinate synthase activity	1
adenylyl-sulfate reductase activity	1
adenylylsulfate kinase activity	2
adenylyltransferase activity	9
adhesion of symbiont to host	1
adhesion of symbiont to host cell	1
adhesion of symbiont to host epithelial cell	1
ADP binding	2
ADP metabolic process	10
ADP transmembrane transporter activity	6
ADP transport	7
ADP-ribose pyrophosphohydrolase activity	1
ADP-sugar diphosphatase activity	1
adult behavior	1
adult locomotory behavior	1
aerobic electron transport chain	1
aerobic respiration	10
aggregation involved in sorocarp development	2
aggregation of unicellular organisms	2
aggresome assembly	1
aging	18
agmatinase activity	1
agmatine deiminase activity	1
alanine catabolic process	1
alanine metabolic process	2
alanine-glyoxylate transaminase activity	2
alanine-oxo-acid transaminase activity	2
alanine-tRNA ligase activity	1
alanyl-tRNA aminoacylation	1
alcohol binding	5
alcohol biosynthetic process	14
alcohol catabolic process	6
alcohol metabolic process	23
alcohol transmembrane transporter activity	3
aldehyde biosynthetic process	4
aldehyde catabolic process	3
aldehyde dehydrogenase (NAD+) activity	3
aldehyde dehydrogenase (NADP+) activity	1
aldehyde-lyase activity	3
alditol biosynthetic process	1
alditol catabolic process	2
alditol metabolic process	4
alditol phosphate metabolic process	2
aldo-keto reductase (NADP) activity	1
aldonate transmembrane transport	1
aldonate transmembrane transporter activity	1
alkali metal ion binding	1
alkaloid metabolic process	1
alkane 1-monooxygenase activity	1
alkane biosynthetic process	2
alkene binding	2
alkene biosynthetic process	1
alkylthioltransferase activity	1
allantoate deiminase activity	1
allantoin catabolic process	4
allantoin metabolic process	4
allantoinase activity	1
alpha DNA polymerase:primase complex	1
alpha-(1->3)-fucosyltransferase activity	1
alpha-1-2-mannosyltransferase activity	2
alpha-1-3-glucosidase activity	1
alpha-1-3-mannosylglycoprotein 2-beta-N-acetylglucosaminyltransferase activity	1
alpha-1-6-mannosylglycoprotein 2-beta-N-acetylglucosaminyltransferase activity	1
alpha-alpha-trehalase activity	2
alpha-alpha-trehalose-phosphate synthase (UDP-forming) activity	1
alpha-amino acid biosynthetic process	32
alpha-amino acid catabolic process	14
alpha-amino acid metabolic process	54
alpha-amylase activity	1
alpha-galactosidase activity	1
alpha-glucosidase activity	1
alpha-ketoglutarate transmembrane transporter activity	1
alpha-ketoglutarate transport	2
alpha-L-arabinofuranosidase activity	1
alpha-L-fucosidase activity	1
alpha-mannosidase activity	5
alpha-tubulin binding	2
alternative oxidase activity	1
alveolar lamellar body	1
ameboidal-type cell migration	1
amide binding	17
amide biosynthetic process	77
amide transmembrane transporter activity	9
amide transport	102
amidine-lyase activity	1
amidophosphoribosyltransferase activity	1
amine biosynthetic process	7
amine catabolic process	3
amine metabolic process	14
amino acid activation	17
amino acid binding	3
amino acid homeostasis	1
amino acid kinase activity	2
amino acid salvage	1
amino acid transmembrane transport	13
amino acid transmembrane transporter activity	13
amino acid transport	13
amino sugar biosynthetic process	2
amino sugar catabolic process	1
amino sugar metabolic process	5
amino-acid racemase activity	1
aminoacyl-tRNA hydrolase activity	1
aminoacyl-tRNA ligase activity	16
aminoacyl-tRNA synthetase multienzyme complex	3
aminoacyltransferase activity	3
aminoglycan catabolic process	2
aminoglycan metabolic process	2
aminopeptidase activity	6
ammeline aminohydrolase activity	1
ammonia assimilation cycle	2
ammonia-lyase activity	2
ammonium homeostasis	1
ammonium ion binding	2
ammonium ion metabolic process	12
ammonium transmembrane transport	4
ammonium transmembrane transporter activity	4
ammonium transport	5
AMP binding	1
AMP biosynthetic process	1
AMP metabolic process	1
AMP transmembrane transporter activity	1
AMP transport	1
amylase activity	1
amylopectin binding	2
amylopectin biosynthetic process	4
amylopectin metabolic process	4
amyloplast	9
amyloplast organization	1
anaerobic respiration	1
anaphase-promoting complex	3
anaphase-promoting complex-dependent catabolic process	1
anastral spindle assembly	1
anastral spindle assembly involved in male meiosis	1
anatomical structure arrangement	10
anatomical structure development	428
anatomical structure formation involved in morphogenesis	51
anatomical structure homeostasis	15
anatomical structure maturation	23
anatomical structure morphogenesis	168
anchored component of membrane	8
anchored component of plasma membrane	6
anchored component of synaptic vesicle membrane	1
androecium development	14
androgen receptor binding	1
animal organ development	24
animal organ formation	1
animal organ morphogenesis	6
anion binding	104
anion channel activity	4
anion homeostasis	7
anion transmembrane transport	62
anion transmembrane transporter activity	56
anion transport	70
anion:anion antiporter activity	3
anisotropic cell growth	1
annealing activity	1
annealing helicase activity	1
annulate lamellae	1
anterior/posterior pattern specification	1
anterograde axonal transport	2
anterograde trans-synaptic signaling	2
anther dehiscence	4
anther development	8
anther wall tapetum development	1
anthocyanin accumulation in tissues in response to UV light	1
anthocyanin-containing compound biosynthetic process	3
anthocyanin-containing compound metabolic process	6
antibiotic biosynthetic process	3
antibiotic catabolic process	6
antibiotic metabolic process	17
antifungal innate immune response	1
antigen processing and presentation	5
antigen processing and presentation of exogenous antigen	4
antigen processing and presentation of exogenous peptide antigen	4
antigen processing and presentation of exogenous peptide antigen via MHC class II	4
antigen processing and presentation of peptide antigen	5
antigen processing and presentation of peptide antigen via MHC class II	5
antigen processing and presentation of peptide or polysaccharide antigen via MHC class II	5
antigen receptor-mediated signaling pathway	2
antioxidant activity	11
antiporter activity	23
antisense RNA metabolic process	2
AP-1 adaptor complex	1
AP-2 adaptor complex	1
AP-4 adaptor complex	3
AP-type membrane coat adaptor complex	5
apical part of cell	1
apical plasma membrane	1
apical protein localization	1
apocarotenoid biosynthetic process	1
apocarotenoid metabolic process	1
apolipoprotein B mRNA editing enzyme complex	1
apoplast	43
apoptotic cell clearance	2
apoptotic mitochondrial changes	1
apoptotic process	6
apoptotic process involved in development	1
apoptotic signaling pathway	1
appendage development	4
appendage morphogenesis	4
arabinogalactan protein metabolic process	4
arabinose biosynthetic process	1
arabinose metabolic process	1
arachidonate transport	1
arachidonic acid metabolic process	2
arachidonic acid secretion	1
arbuscular mycorrhizal association	2
arginase activity	1
arginine biosynthetic process	4
arginine biosynthetic process via ornithine	1
arginine catabolic process	1
arginine decarboxylase activity	1
arginine metabolic process	5
arginine N-methyltransferase activity	6
arginine transmembrane transport	1
arginine transmembrane transporter activity	1
arginine transport	1
arginine-tRNA ligase activity	1
argininosuccinate lyase activity	1
argininosuccinate metabolic process	1
argininosuccinate synthase activity	1
arginyl-tRNA aminoacylation	1
aromatic amino acid family biosynthetic process	6
aromatic amino acid family biosynthetic process- prephenate pathway	3
aromatic amino acid family catabolic process	4
aromatic amino acid family metabolic process	11
aromatic amino acid transmembrane transporter activity	1
aromatic amino acid transport	1
aromatic compound biosynthetic process	149
aromatic compound catabolic process	65
Arp2/3 protein complex	2
arsenate ion transmembrane transport	3
arsenate ion transmembrane transporter activity	3
arsenite secondary active transmembrane transporter activity	2
arsenite transmembrane transporter activity	2
arsenite transport	2
ascospore formation	1
ascospore-type prospore	1
ascospore-type prospore assembly	1
ascospore-type prospore-specific spindle pole body remodeling	1
asexual reproduction	1
asexual sporulation	1
asparagine-tRNA ligase activity	1
asparaginyl-tRNA aminoacylation	1
aspartate carbamoyltransferase activity	1
aspartate family amino acid biosynthetic process	5
aspartate family amino acid metabolic process	9
aspartate kinase activity	2
aspartate metabolic process	3
aspartate-prephenate aminotransferase activity	1
aspartate-tRNA ligase activity	1
aspartic endopeptidase activity- intramembrane cleaving	1
aspartic-type endopeptidase activity	3
aspartic-type peptidase activity	3
aspartyl-tRNA aminoacylation	1
assembly of large subunit precursor of preribosome	1
aster	1
astral microtubule organization	1
asymmetric cell division	7
asymmetric neuroblast division	1
asymmetric stem cell division	1
ATF6-mediated unfolded protein response	1
Atg1/ULK1 kinase complex	1
Atg12 activating enzyme activity	1
Atg12-Atg5-Atg16 complex	1
Atg8 activating enzyme activity	1
Atg8 ligase activity	1
ATP binding	39
ATP biosynthetic process	11
ATP citrate synthase activity	1
ATP generation from ADP	10
ATP generation from poly-ADP-D-ribose	1
ATP metabolic process	18
ATP phosphoribosyltransferase activity	1
ATP synthesis coupled electron transport	3
ATP synthesis coupled proton transport	1
ATP transmembrane transporter activity	7
ATP transport	7
ATP-dependent chromatin remodeling	6
ATP-dependent microtubule motor activity	5
ATP-dependent microtubule motor activity- minus-end-directed	1
ATP-dependent microtubule motor activity- plus-end-directed	4
ATP-dependent NAD(P)H-hydrate dehydratase activity	1
ATP-dependent peptidase activity	10
ATP-independent citrate lyase complex	1
ATP:ADP antiporter activity	2
ATPase	199
ATPase activator activity	2
ATPase activity- coupled to transmembrane movement of ions- rotational mechanism	3
ATPase binding	2
ATPase complex	12
ATPase dependent transmembrane transport complex	1
ATPase regulator activity	2
ATPase- acting on DNA	17
ATPase- acting on RNA	32
ATPase-coupled arsenite transmembrane transporter activity	2
ATPase-coupled cation transmembrane transporter activity	5
ATPase-coupled inorganic anion transmembrane transporter activity	3
ATPase-coupled intramembrane lipid transporter activity	1
ATPase-coupled ion transmembrane transporter activity	5
ATPase-coupled lipid transmembrane transporter activity	1
ATPase-coupled phosphate ion transmembrane transporter activity	1
ATPase-coupled transmembrane transporter activity	77
attachment of GPI anchor to protein	2
attachment of mitotic spindle microtubules to kinetochore	8
attachment of spindle microtubules to kinetochore	11
attachment of spindle microtubules to kinetochore involved in meiotic chromosome segregation	2
autolysis	1
autonomic nervous system development	1
autophagosome	4
autophagosome assembly	13
autophagosome maturation	1
autophagosome membrane	1
autophagosome organization	13
autophagy	21
autophagy of mitochondrion	7
autophagy of nucleus	7
autophagy of peroxisome	1
auxin binding	2
auxin biosynthetic process	2
auxin efflux	3
auxin efflux transmembrane transporter activity	3
auxin homeostasis	8
auxin influx	1
auxin influx transmembrane transporter activity	1
auxin metabolic process	4
auxin polar transport	9
auxin transmembrane transporter activity	4
auxin transport	14
auxin-activated signaling pathway	4
axillary shoot meristem initiation	1
axis specification	4
axo-dendritic transport	2
axon	3
axon development	1
axon ensheathment	1
axon guidance	1
axon terminus	1
axonal transport	2
axonal transport of mitochondrion	2
axonemal basal plate	1
axonemal dynein complex assembly	4
axonemal microtubule depolymerization	1
axonemal outer doublet	1
axoneme	6
axoneme assembly	5
axonogenesis	1
azole transmembrane transport	1
azole transmembrane transporter activity	1
azurophil granule	1
azurophil granule membrane	1
barbed-end actin filament capping	1
basal RNA polymerase II transcription machinery binding	4
basal transcription machinery binding	4
base conversion or substitution editing	1
base-excision repair	3
base-excision repair- AP site formation	1
base-excision repair- gap-filling	1
basic amino acid transmembrane transport	1
basic amino acid transmembrane transporter activity	1
basic amino acid transport	1
basophil activation	1
basophil activation involved in immune response	1
BAT3 complex binding	1
behavior	6
benzene-containing compound metabolic process	2
beta-1-3-galactosyltransferase activity	1
beta-1-4-mannosyltransferase activity	2
beta-alanine catabolic process	1
beta-alanine metabolic process	1
beta-catenin binding	1
beta-catenin-TCF complex assembly	1
beta-D-fucosidase activity	1
beta-galactosidase activity	3
beta-gentiobiose beta-glucosidase activity	1
beta-glucan biosynthetic process	5
beta-glucan catabolic process	1
beta-glucan metabolic process	7
beta-glucosidase activity	5
beta-glucuronidase activity	1
beta-lactamase activity	1
beta-mannosidase activity	1
beta-N-acetylglucosaminidase activity	1
beta-N-acetylhexosaminidase activity	1
beta-tubulin binding	4
betaine-aldehyde dehydrogenase activity	1
bile acid metabolic process	1
binding	669
bioactive lipid receptor activity	1
biofilm matrix	1
biological adhesion	5
biological process involved in interaction with host	9
biological process involved in interaction with symbiont	2
biological process involved in interspecies interaction between organisms	23
biological process involved in intraspecies interaction between organisms	8
biological process involved in symbiotic interaction	22
biological regulation	679
biological_process	1836
biomineral tissue development	1
biosynthetic process	486
biotin binding	1
biotin biosynthetic process	3
biotin carboxyl carrier protein biosynthetic process	1
biotin metabolic process	3
biotin synthase activity	1
biotin-[acetyl-CoA-carboxylase] ligase activity	1
biotin-[methylcrotonoyl-CoA-carboxylase] ligase activity	1
biotin-[propionyl-CoA-carboxylase (ATP-hydrolyzing)] ligase activity	1
biotin-protein ligase activity	1
blastocyst development	4
blastocyst formation	1
blastocyst growth	1
blood coagulation	3
blood vessel development	2
blood vessel morphogenesis	1
blue light photoreceptor activity	1
blue light signaling pathway	5
body morphogenesis	1
bone development	1
bone marrow development	1
bone mineralization	1
bone remodeling	1
bone resorption	1
border follicle cell migration	1
bounding membrane of organelle	175
box C/D RNP complex	2
box H/ACA RNA 3'-end processing	1
box H/ACA RNA metabolic process	1
box H/ACA RNA processing	1
box H/ACA RNP complex	2
box H/ACA snoRNA binding	1
box H/ACA snoRNP assembly	1
box H/ACA snoRNP complex	2
brain development	6
brain morphogenesis	1
branched-chain amino acid biosynthetic process	6
branched-chain amino acid catabolic process	4
branched-chain amino acid metabolic process	10
brassinosteroid biosynthetic process	3
brassinosteroid homeostasis	2
brassinosteroid mediated signaling pathway	6
brassinosteroid metabolic process	3
Bub1-Bub3 complex localization to kinetochore	1
bubble DNA binding	1
bundle sheath cell fate specification	1
butyrate metabolic process	1
butyrate-CoA ligase activity	1
C-22 sterol desaturase activity	1
C-4 methylsterol oxidase activity	2
C-5 methylation of cytosine	1
C-5 sterol desaturase activity	1
C-8 sterol isomerase activity	1
C-acyltransferase activity	1
C-methyltransferase activity	3
C-palmitoyltransferase activity	1
C-terminal protein amino acid modification	2
C-terminal protein lipidation	2
C4-dicarboxylate transmembrane transporter activity	4
C4-dicarboxylate transport	4
cadherin binding	1
cadmium ion binding	1
cadmium ion transmembrane transport	1
cadmium ion transmembrane transporter activity	1
cadmium ion transport	2
CAF-1 complex	1
caffeoyl-CoA O-methyltransferase activity	1
caffeoyl-CoA: alcohol caffeoyl transferase activity	1
calcium channel activity	6
calcium ion binding	11
calcium ion export	1
calcium ion export across plasma membrane	1
calcium ion homeostasis	6
calcium ion import	2
calcium ion import across plasma membrane	1
calcium ion import into cytosol	1
calcium ion transmembrane import into cytosol	1
calcium ion transmembrane transport	10
calcium ion transmembrane transporter activity	10
calcium ion transport	11
calcium ion transport into cytosol	1
calcium-dependent ATPase activity	1
calcium-dependent cysteine-type endopeptidase activity	1
calcium-dependent phospholipid binding	1
calcium-dependent protein kinase activity	2
calcium-dependent protein serine/threonine kinase activity	2
calcium-independent phospholipase A2 activity	1
calcium-ion regulated exocytosis	1
calcium-mediated signaling	3
calcium:cation antiporter activity	4
calcium:proton antiporter activity	1
calcium:sodium antiporter activity	3
callose deposition in cell wall	6
callose localization	7
callus formation	1
calmodulin binding	10
calmodulin-dependent protein kinase activity	3
camera-type eye development	1
cAMP-mediated signaling	1
canonical glycolysis	1
canonical Wnt signaling pathway	2
carbamoyl-phosphate synthase (glutamine-hydrolyzing) activity	1
carbamoyl-phosphate synthase complex	1
carbohydrate binding	10
carbohydrate biosynthetic process	46
carbohydrate catabolic process	39
carbohydrate derivative binding	65
carbohydrate derivative biosynthetic process	92
carbohydrate derivative catabolic process	10
carbohydrate derivative metabolic process	144
carbohydrate derivative transmembrane transporter activity	18
carbohydrate derivative transport	22
carbohydrate export	1
carbohydrate homeostasis	1
carbohydrate kinase activity	6
carbohydrate mediated signaling	13
carbohydrate metabolic process	101
carbohydrate phosphatase activity	6
carbohydrate phosphorylation	6
carbohydrate transmembrane transport	9
carbohydrate transmembrane transporter activity	9
carbohydrate transport	10
carbohydrate:cation symporter activity	5
carbohydrate:proton symporter activity	5
carbon fixation	4
carbon-carbon lyase activity	16
carbon-nitrogen ligase activity- with glutamine as amido-N-donor	2
carbon-nitrogen lyase activity	3
carbon-oxygen lyase activity	15
carbon-sulfur lyase activity	5
carboxy-lyase activity	8
carboxy-terminal domain protein kinase complex	4
carboxyl- or carbamoyltransferase activity	1
carboxylic acid binding	9
carboxylic acid biosynthetic process	83
carboxylic acid catabolic process	32
carboxylic acid metabolic process	170
carboxylic acid transmembrane transport	28
carboxylic acid transmembrane transporter activity	28
carboxylic acid transport	31
carboxylic ester hydrolase activity	14
carboxypeptidase activity	5
cardiac cell development	1
cardiac chamber development	1
cardiac chamber morphogenesis	1
cardiac conduction	1
cardiac muscle cell development	1
cardiac muscle cell differentiation	2
cardiac muscle tissue development	2
cardiac septum development	1
cardiac septum morphogenesis	1
cardiocyte differentiation	2
cardiolipin acyl-chain remodeling	1
cardiolipin metabolic process	1
carotene beta-ring hydroxylase activity	1
carotene biosynthetic process	2
carotene catabolic process	2
carotene metabolic process	4
carotenoid biosynthetic process	10
carotenoid catabolic process	1
carotenoid dioxygenase activity	2
carotenoid metabolic process	15
carpel development	13
cartilage development	1
Casparian strip	1
catabolic process	246
catabolism by organism of cell wall peptidoglycan in other organism	1
catalytic activity	1013
catalytic activity- acting on a glycoprotein	4
catalytic activity- acting on a protein	244
catalytic activity- acting on a rRNA	8
catalytic activity- acting on a tRNA	22
catalytic activity- acting on DNA	42
catalytic activity- acting on RNA	88
catalytic complex	171
catalytic step 1 spliceosome	3
catalytic step 2 spliceosome	13
cation binding	94
cation channel activity	10
cation homeostasis	29
cation transmembrane transport	54
cation transmembrane transporter activity	48
cation transport	57
cation-transporting ATPase complex	1
cation:cation antiporter activity	6
CCAAT-binding factor complex	1
CCR4-NOT complex	2
CCR4-NOT core complex	2
Cdc73/Paf1 complex	1
CDP-alcohol phosphatidyltransferase activity	1
CDP-choline pathway	1
CDP-diacylglycerol biosynthetic process	1
CDP-diacylglycerol metabolic process	1
cell activation	5
cell activation involved in immune response	4
cell adhesion	4
cell adhesion molecule binding	1
cell aggregation	2
cell aging	1
cell body	4
cell chemotaxis	1
cell communication	198
cell communication by electrical coupling	1
cell communication by electrical coupling involved in cardiac conduction	1
cell communication involved in cardiac conduction	1
cell cortex	11
cell cortex of cell tip	1
cell cortex region	1
cell cycle	94
cell cycle checkpoint signaling	17
cell cycle DNA replication	8
cell cycle DNA replication initiation	1
cell cycle G1/S phase transition	4
cell cycle G2/M phase transition	3
cell cycle phase transition	10
cell cycle process	90
cell cycle switching	1
cell cycle switching- mitotic to meiotic cell cycle	1
cell death	26
cell death in response to oxidative stress	3
cell development	57
cell differentiation	96
cell differentiation in spinal cord	1
cell division	34
cell division site	5
cell envelope	1
cell fate commitment	8
cell fate commitment involved in formation of primary germ layer	1
cell fate specification	5
cell growth	55
cell junction	128
cell junction organization	3
cell leading edge	1
cell maturation	18
cell migration	6
cell morphogenesis	55
cell morphogenesis involved in differentiation	29
cell morphogenesis involved in neuron differentiation	2
cell motility	10
cell part morphogenesis	3
cell periphery	330
cell plate	9
cell plate assembly	1
cell plate formation involved in plant-type cell wall biogenesis	1
cell pole	1
cell population proliferation	14
cell projection	28
cell projection assembly	11
cell projection membrane	2
cell projection morphogenesis	2
cell projection organization	16
cell recognition	3
cell redox homeostasis	5
cell septum	1
cell surface	6
cell surface pattern recognition receptor signaling pathway	1
cell surface receptor signaling pathway	25
cell surface receptor signaling pathway involved in cell-cell signaling	3
cell tip	6
cell tip growth	14
cell trailing edge	1
cell trailing edge membrane	1
cell volume homeostasis	1
cell wall	65
cell wall assembly	1
cell wall biogenesis	22
cell wall disassembly	1
cell wall disruption in other organism	1
cell wall hydroxyproline-rich glycoprotein metabolic process	4
cell wall macromolecule biosynthetic process	9
cell wall macromolecule catabolic process	2
cell wall macromolecule metabolic process	19
cell wall modification	9
cell wall modification involved in multidimensional cell growth	1
cell wall organization	21
cell wall organization involved in conjugation with cellular fusion	1
cell wall organization or biogenesis	47
cell wall pectin biosynthetic process	4
cell wall pectin metabolic process	6
cell wall polysaccharide biosynthetic process	9
cell wall polysaccharide catabolic process	1
cell wall polysaccharide metabolic process	14
cell wall proteoglycan metabolic process	4
cell wall thickening	6
cell-cell adhesion	1
cell-cell contact zone	1
cell-cell junction	125
cell-cell junction organization	3
cell-cell recognition	1
cell-cell signaling	7
cell-cell signaling by wnt	3
cellobiose glucosidase activity	3
cellular alcohol catabolic process	1
cellular alcohol metabolic process	1
cellular aldehyde metabolic process	20
cellular alkane metabolic process	2
cellular alkene metabolic process	1
cellular amide catabolic process	4
cellular amide metabolic process	96
cellular amine metabolic process	11
cellular amino acid biosynthetic process	37
cellular amino acid catabolic process	16
cellular amino acid metabolic process	78
cellular ammonium homeostasis	1
cellular aromatic compound metabolic process	497
cellular biogenic amine biosynthetic process	7
cellular biogenic amine catabolic process	3
cellular biogenic amine metabolic process	11
cellular biosynthetic process	448
cellular bud	1
cellular bud neck	1
cellular bud tip	1
cellular calcium ion homeostasis	4
cellular carbohydrate biosynthetic process	32
cellular carbohydrate catabolic process	21
cellular carbohydrate metabolic process	72
cellular catabolic process	224
cellular cation homeostasis	16
cellular chemical homeostasis	18
cellular component assembly	171
cellular component assembly involved in morphogenesis	13
cellular component biogenesis	251
cellular component disassembly	25
cellular component macromolecule biosynthetic process	9
cellular component maintenance	1
cellular component morphogenesis	68
cellular component organization	482
cellular component organization or biogenesis	540
cellular copper ion homeostasis	1
cellular defense response	1
cellular detoxification	13
cellular developmental process	133
cellular divalent inorganic cation homeostasis	5
cellular glucan metabolic process	34
cellular homeostasis	26
cellular hormone metabolic process	4
cellular hypotonic response	1
cellular ion homeostasis	16
cellular iron ion homeostasis	3
cellular ketone metabolic process	10
cellular lipid catabolic process	27
cellular lipid metabolic process	135
cellular localization	159
cellular macromolecule biosynthetic process	203
cellular macromolecule catabolic process	105
cellular macromolecule localization	116
cellular macromolecule metabolic process	602
cellular metabolic compound salvage	19
cellular metabolic process	1154
cellular metal ion homeostasis	10
cellular modified amino acid biosynthetic process	6
cellular modified amino acid catabolic process	2
cellular modified amino acid metabolic process	16
cellular monovalent inorganic cation homeostasis	7
cellular nitrogen compound biosynthetic process	211
cellular nitrogen compound catabolic process	66
cellular nitrogen compound metabolic process	536
cellular oxidant detoxification	12
cellular polysaccharide biosynthetic process	26
cellular polysaccharide catabolic process	15
cellular polysaccharide metabolic process	45
cellular potassium ion homeostasis	1
cellular process	1484
cellular process involved in reproduction in multicellular organism	20
cellular protein catabolic process	72
cellular protein complex disassembly	9
cellular protein localization	106
cellular protein metabolic process	392
cellular protein modification process	287
cellular protein-containing complex assembly	94
cellular protein-containing complex localization	5
cellular respiration	18
cellular response to abiotic stimulus	37
cellular response to abscisic acid stimulus	13
cellular response to acetate	1
cellular response to acid chemical	37
cellular response to alcohol	13
cellular response to amino acid starvation	3
cellular response to amino acid stimulus	3
cellular response to anoxia	1
cellular response to antibiotic	13
cellular response to auxin stimulus	5
cellular response to biotic stimulus	4
cellular response to blue light	6
cellular response to brassinosteroid stimulus	6
cellular response to calcium ion	3
cellular response to cAMP	1
cellular response to carbohydrate stimulus	15
cellular response to chemical stimulus	125
cellular response to chitin	1
cellular response to cold	6
cellular response to copper ion	1
cellular response to copper ion starvation	1
cellular response to cytokine stimulus	2
cellular response to cytokinin stimulus	4
cellular response to decreased oxygen levels	5
cellular response to disaccharide stimulus	2
cellular response to DNA damage stimulus	95
cellular response to drug	20
cellular response to dsRNA	8
cellular response to endogenous stimulus	57
cellular response to environmental stimulus	37
cellular response to ethylene stimulus	14
cellular response to external biotic stimulus	1
cellular response to external stimulus	54
cellular response to extracellular stimulus	51
cellular response to gamma radiation	1
cellular response to gibberellin stimulus	3
cellular response to glucose starvation	3
cellular response to growth factor stimulus	2
cellular response to heat	2
cellular response to high light intensity	1
cellular response to hormone stimulus	50
cellular response to hydrogen peroxide	1
cellular response to hypoxia	4
cellular response to indolebutyric acid stimulus	1
cellular response to inorganic substance	16
cellular response to insulin stimulus	2
cellular response to interferon-gamma	2
cellular response to ionizing radiation	3
cellular response to iron ion	7
cellular response to jasmonic acid stimulus	11
cellular response to leucine	1
cellular response to leucine starvation	1
cellular response to light intensity	2
cellular response to light stimulus	23
cellular response to lipid	19
cellular response to lipopolysaccharide	1
cellular response to magnesium ion	1
cellular response to manganese ion	1
cellular response to mechanical stimulus	2
cellular response to metal ion	14
cellular response to misfolded protein	3
cellular response to molecule of bacterial origin	2
cellular response to nerve growth factor stimulus	1
cellular response to nitrate	2
cellular response to nitric oxide	1
cellular response to nitrogen compound	20
cellular response to nitrogen levels	10
cellular response to nitrogen starvation	7
cellular response to nutrient	4
cellular response to nutrient levels	47
cellular response to organic cyclic compound	27
cellular response to organic substance	85
cellular response to organonitrogen compound	9
cellular response to osmotic stress	8
cellular response to oxidative stress	23
cellular response to oxygen levels	5
cellular response to oxygen radical	1
cellular response to oxygen-containing compound	64
cellular response to ozone	1
cellular response to peptide	2
cellular response to peptide hormone stimulus	2
cellular response to pheromone	1
cellular response to phosphate starvation	19
cellular response to radiation	26
cellular response to reactive nitrogen species	3
cellular response to reactive oxygen species	8
cellular response to red or far red light	3
cellular response to redox state	1
cellular response to salicylic acid stimulus	10
cellular response to salt stress	5
cellular response to singlet oxygen	4
cellular response to starvation	40
cellular response to steroid hormone stimulus	6
cellular response to stimulus	365
cellular response to stress	216
cellular response to sucrose starvation	2
cellular response to sucrose stimulus	2
cellular response to sulfate starvation	1
cellular response to superoxide	1
cellular response to topologically incorrect protein	9
cellular response to toxic substance	14
cellular response to transforming growth factor beta stimulus	1
cellular response to trichostatin A	1
cellular response to unfolded protein	7
cellular response to UV	8
cellular response to UV-A	1
cellular response to UV-B	1
cellular response to UV-C	2
cellular response to virus	1
cellular response to water deprivation	4
cellular response to water stimulus	4
cellular transition metal ion homeostasis	5
cellular water homeostasis	1
cellular zinc ion homeostasis	1
cellular_component	1904
cellularization	1
cellulase activity	1
cellulose biosynthetic process	5
cellulose metabolic process	6
cellulose microfibril organization	1
central nervous system development	10
central nervous system neuron differentiation	2
central vacuole	1
centriolar satellite	1
centriole	4
centriole assembly	3
centriole replication	3
centromere complex assembly	3
centromeric sister chromatid cohesion	1
centrosome	5
centrosome cycle	4
centrosome duplication	4
centrosome separation	1
ceramide binding	1
ceramide biosynthetic process	4
ceramide catabolic process	1
ceramide metabolic process	5
ceramide transport	1
cerebral cortex neuron differentiation	1
channel activity	33
channel regulator activity	1
chaperone binding	4
chaperone cofactor-dependent protein refolding	3
chaperone complex	7
chaperone-mediated protein complex assembly	1
chaperone-mediated protein folding	19
chaperonin-containing T-complex	7
charged-tRNA amino acid modification	1
CHD-type complex	2
cheating during chimeric sorocarp development	1
checkpoint clamp complex	1
chemical homeostasis	54
chemical synaptic transmission	2
chemorepellent activity	1
chemotaxis	10
chemotaxis to cAMP	1
chiasma	1
chiasma assembly	3
chimeric colonial development	1
chimeric non-reproductive fruiting body development	1
chimeric sorocarp development	1
chitin binding	2
chitin catabolic process	1
chitin metabolic process	1
chitinase activity	1
chitosan binding	1
chloride channel activity	2
chloride transmembrane transport	2
chloride transmembrane transporter activity	2
chloride transport	2
chlorophyll binding	4
chlorophyll biosynthetic process	11
chlorophyll catabolic process	3
chlorophyll metabolic process	16
chlorophyll(ide) b reductase activity	1
chlorophyllide a oxygenase [overall] activity	1
chloroplast	470
chloroplast ATP synthase complex	1
chloroplast avoidance movement	1
chloroplast envelope	159
chloroplast fission	7
chloroplast inner membrane	23
chloroplast isoamylase complex	1
chloroplast localization	1
chloroplast membrane	41
chloroplast mRNA processing	1
chloroplast nucleoid	6
chloroplast organization	46
chloroplast outer membrane	14
chloroplast proton-transporting ATP synthase complex assembly	1
chloroplast relocation	1
chloroplast ribosome	1
chloroplast RNA modification	1
chloroplast RNA processing	1
chloroplast rRNA processing	2
chloroplast starch grain	3
chloroplast stroma	172
chloroplast stromal thylakoid	2
chloroplast thylakoid	80
chloroplast thylakoid lumen	2
chloroplast thylakoid membrane	60
chloroplast thylakoid membrane protein complex	5
chloroplast-nucleus signaling pathway	5
chloroplastic endopeptidase Clp complex	3
cholesterol binding	1
cholesterol biosynthetic process	1
cholesterol homeostasis	1
cholesterol metabolic process	1
cholesterol transport	1
choline biosynthetic process	1
choline metabolic process	1
choline transmembrane transporter activity	1
choline transport	1
chordate embryonic development	7
chorismate biosynthetic process	2
chorismate metabolic process	2
CHRAC	1
chromatin	59
chromatin assembly	7
chromatin assembly or disassembly	9
chromatin binding	22
chromatin disassembly	2
chromatin DNA binding	4
chromatin maintenance	1
chromatin organization	55
chromatin remodeling	17
chromatin silencing	8
chromatin silencing at telomere	1
chromatin silencing complex	2
chromatin-mediated maintenance of transcription	1
chromocenter	2
chromoplast	4
chromosomal region	21
chromosome	92
chromosome condensation	2
chromosome localization	11
chromosome movement towards spindle pole	4
chromosome organization	115
chromosome organization involved in meiotic cell cycle	9
chromosome passenger complex	1
chromosome segregation	36
chromosome separation	8
chromosome- centromeric region	12
chromosome- telomeric region	16
ciliary basal body	1
ciliary basal body-plasma membrane docking	1
ciliary base	2
ciliary membrane	1
ciliary plasm	6
ciliary pocket	1
ciliary pocket membrane	1
ciliary tip	1
ciliary transition zone	1
cilium	11
cilium assembly	9
cilium disassembly	1
cilium movement	4
cilium or flagellum-dependent cell motility	1
cilium organization	11
cilium-dependent cell motility	1
circadian regulation of calcium ion oscillation	1
circadian regulation of gene expression	2
circadian rhythm	16
circulatory system development	9
circumnutation	1
cis-Golgi network	1
cis-regulatory region sequence-specific DNA binding	3
cis-trans isomerase activity	20
citrate (Si)-synthase activity	1
citrate metabolic process	6
citrate synthase activity	1
citrate transmembrane transporter activity	1
citrate transport	1
clathrin adaptor complex	2
clathrin binding	4
clathrin coat	3
clathrin coat of coated pit	1
clathrin coat of endocytic vesicle	1
clathrin coat of trans-Golgi network vesicle	1
clathrin heavy chain binding	1
clathrin vesicle coat	3
clathrin-coated endocytic vesicle	1
clathrin-coated endocytic vesicle membrane	1
clathrin-coated pit	1
clathrin-coated vesicle	7
clathrin-coated vesicle cargo loading	1
clathrin-coated vesicle membrane	3
clathrin-dependent endocytosis	2
clathrin-dependent endocytosis involved in vitellogenesis	1
cleavage body	1
cleavage in ITS2 between 5.8S rRNA and LSU-rRNA of tricistronic rRNA transcript (SSU-rRNA- 5.8S rRNA- LSU-rRNA)	2
cleavage involved in rRNA processing	11
cluster of actin-based cell projections	1
co-translational protein modification	1
CoA carboxylase activity	2
CoA-ligase activity	5
coagulation	3
coated membrane	8
coated vesicle	11
coated vesicle membrane	7
cobalt ion binding	8
cochlea development	1
coenzyme A biosynthetic process	1
coenzyme A metabolic process	1
coenzyme A transmembrane transport	1
coenzyme A transmembrane transporter activity	1
coenzyme A transport	1
cognition	3
cohesin complex	1
cold acclimation	5
columnar/cuboidal epithelial cell development	1
columnar/cuboidal epithelial cell differentiation	1
commitment complex	5
condensed chromosome	17
condensed chromosome- centromeric region	11
condensed nuclear chromosome	12
condensin complex	2
conidium development	1
conidium formation	1
conjugation	1
conjugation with cellular fusion	1
connective tissue development	1
contractile fiber	1
COP9 signalosome	1
COP9 signalosome assembly	2
COPI vesicle coat	1
COPI-coated vesicle	1
COPI-coated vesicle membrane	1
COPII vesicle coat	1
COPII-coated ER to Golgi transport vesicle	3
COPII-coated vesicle budding	1
COPII-coated vesicle cargo loading	1
copper ion binding	20
copper ion homeostasis	2
core mediator complex	4
core TFIIH complex portion of holo TFIIH complex	1
corolla development	1
cortical actin cytoskeleton	2
cortical cytoskeleton	4
cortical cytoskeleton organization	8
cortical granule	1
cortical granule exocytosis	1
cortical microtubule	2
cortical microtubule cytoskeleton	2
cortical microtubule organization	7
cortical microtubule- transverse to long axis	1
CORVET complex	5
cotranslational protein targeting to membrane	1
cotyledon development	5
cotyledon morphogenesis	3
cotyledon vascular tissue pattern formation	3
coumarin biosynthetic process	1
coumarin metabolic process	1
courtship behavior	1
covalent chromatin modification	32
cranial skeletal system development	1
CRD-mediated mRNA stability complex	1
CRD-mediated mRNA stabilization	1
cristae formation	1
Ctf18 RFC-like complex	4
Cul3-RING ubiquitin ligase complex	2
Cul4-RING E3 ubiquitin ligase complex	20
Cul4A-RING E3 ubiquitin ligase complex	3
Cul4B-RING E3 ubiquitin ligase complex	2
cullin-RING ubiquitin ligase complex	32
culmination involved in sorocarp development	1
CUT catabolic process	4
CUT metabolic process	4
cuticle development	9
cuticle hydrocarbon biosynthetic process	2
cutin biosynthetic process	2
cyclase activity	4
cyclic nucleotide-gated ion channel activity	2
cyclic-nucleotide-mediated signaling	1
cyclin binding	2
cyclin-dependent protein kinase activity	5
cyclin-dependent protein kinase holoenzyme complex	2
cyclin-dependent protein serine/threonine kinase activity	5
cyclin-dependent protein serine/threonine kinase regulator activity	2
cyclo-ligase activity	1
cyclohydrolase activity	3
cyclosporin A binding	2
cystathionine beta-lyase activity	1
cystathionine gamma-lyase activity	2
cystathionine gamma-synthase activity	3
cysteine biosynthetic process	4
cysteine biosynthetic process from serine	1
cysteine biosynthetic process via cystathionine	1
cysteine catabolic process	1
cysteine desulfurase activity	1
cysteine metabolic process	5
cysteine synthase activity	1
cysteine-S-conjugate beta-lyase activity	1
cysteine-type endopeptidase activity	5
cysteine-type peptidase activity	9
cytidine catabolic process	1
cytidine deaminase activity	1
cytidine deamination	1
cytidine metabolic process	2
cytidine to uridine editing	1
cytidylyltransferase activity	2
cytochrome b6f complex assembly	3
cytochrome complex	1
cytochrome complex assembly	5
cytochrome-b5 reductase activity- acting on NAD(P)H	1
cytochrome-c peroxidase activity	4
cytokine binding	1
cytokinesis	20
cytokinesis by cell plate formation	10
cytokinetic process	11
cytokinin catabolic process	1
cytokinin dehydrogenase activity	1
cytokinin metabolic process	3
cytokinin-activated signaling pathway	4
cytoplasm	1478
cytoplasm organization	1
cytoplasm to vacuole transport by the Cvt pathway	3
cytoplasmic chromosome	5
cytoplasmic exosome (RNase complex)	5
cytoplasmic microtubule	2
cytoplasmic microtubule depolymerization	1
cytoplasmic microtubule organization	11
cytoplasmic region	17
cytoplasmic ribonucleoprotein granule	17
cytoplasmic RNA surveillance	1
cytoplasmic side of endoplasmic reticulum membrane	4
cytoplasmic side of endosome membrane	1
cytoplasmic side of membrane	8
cytoplasmic side of plasma membrane	3
cytoplasmic side of rough endoplasmic reticulum membrane	1
cytoplasmic stress granule	6
cytoplasmic translation	9
cytoplasmic translational initiation	4
cytoplasmic translational termination	1
cytoplasmic ubiquitin ligase complex	1
cytoplasmic vesicle	115
cytoplasmic vesicle lumen	1
cytoplasmic vesicle membrane	12
cytosine metabolic process	1
cytoskeletal protein binding	32
cytoskeleton	60
cytoskeleton organization	59
cytoskeleton-dependent cytokinesis	19
cytoskeleton-dependent intracellular transport	6
cytosol	369
cytosol to endoplasmic reticulum transport	1
cytosolic calcium ion transport	1
cytosolic large ribosomal subunit	6
cytosolic proteasome complex	3
cytosolic ribosome	20
cytosolic small ribosomal subunit	7
cytosolic transport	11
D-amino acid biosynthetic process	1
D-amino acid metabolic process	1
D-arabinose 1-dehydrogenase [NAD(P)+] activity	1
D-cysteine desulfhydrase activity	1
D-erythro-sphingosine kinase activity	3
D-lactate dehydrogenase (cytochrome) activity	2
D-lactate dehydrogenase activity	1
D-serine ammonia-lyase activity	1
D-serine biosynthetic process	1
D-serine metabolic process	1
D-xylose metabolic process	1
damaged DNA binding	13
dauer entry	1
dauer larval development	1
Dcp1-Dcp2 complex	1
de-etiolation	2
deacetylase activity	1
DEAD/H-box RNA helicase binding	1
deadenylation-dependent decapping of nuclear-transcribed mRNA	4
deadenylation-independent decapping of nuclear-transcribed mRNA	2
deaminase activity	2
defense response	96
defense response by callose deposition	5
defense response by callose deposition in cell wall	5
defense response by cell wall thickening	5
defense response to bacterium	57
defense response to fungus	38
defense response to Gram-negative bacterium	1
defense response to insect	1
defense response to oomycetes	1
defense response to other organism	110
defense response to virus	4
dehiscence	4
dehydro-D-arabinono-1-4-lactone biosynthetic process	1
dehydro-D-arabinono-1-4-lactone metabolic process	1
delta 3-trans-hexadecenoic acid phosphatidylglycerol desaturase activity	1
delta DNA polymerase complex	2
delta14-sterol reductase activity	1
delta3-5-delta2-4-dienoyl-CoA isomerase activity	1
demethylase activity	2
demethylation	7
dendrite	1
dendrite development	2
dendrite morphogenesis	1
dendritic shaft	1
dendritic spine	1
dendritic tree	1
dense core granule maturation	1
deoxycytidine deaminase activity	1
deoxycytidine kinase activity	1
deoxyhypusine monooxygenase activity	1
deoxyhypusine synthase activity	1
deoxynucleoside kinase activity	2
deoxyribodipyrimidine photo-lyase activity	1
deoxyribonuclease activity	11
deoxyribonucleoside metabolic process	1
deoxyribonucleoside monophosphate biosynthetic process	2
deoxyribonucleoside monophosphate metabolic process	2
deoxyribonucleotide catabolic process	1
deoxyribonucleotide metabolic process	1
deoxyribose phosphate catabolic process	1
deoxyribose phosphate metabolic process	1
dephosphorylation	52
dephosphorylation of RNA polymerase II C-terminal domain	1
depurination	1
depyrimidination	1
Derlin-1 retrotranslocation complex	3
detection of abiotic stimulus	5
detection of biotic stimulus	1
detection of brassinosteroid stimulus	1
detection of chemical stimulus	6
detection of endogenous stimulus	3
detection of ethylene stimulus	2
detection of external biotic stimulus	1
detection of external stimulus	5
detection of gravity	2
detection of hormone stimulus	3
detection of light stimulus	2
detection of mechanical stimulus	1
detection of molecule of bacterial origin	1
detection of molecule of fungal origin	1
detection of nutrient	1
detection of oxidative stress	1
detection of peptidoglycan	1
detection of phosphate ion	1
detection of stimulus	13
determination of bilateral symmetry	4
determination of digestive tract left/right asymmetry	1
determination of heart left/right asymmetry	1
determination of left/right symmetry	3
determination of liver left/right asymmetry	1
determination of pancreatic left/right asymmetry	1
dethiobiotin synthase activity	1
detoxification	15
detoxification of cadmium ion	1
detoxification of inorganic compound	1
deubiquitinase activator activity	1
deubiquitinase activity	2
development of primary female sexual characteristics	1
development of primary sexual characteristics	2
developmental cell growth	19
developmental growth	54
developmental growth involved in morphogenesis	45
developmental induction	1
developmental maturation	27
developmental process	441
developmental process involved in reproduction	186
developmental vegetative growth	2
diacylglycerol biosynthetic process	2
diacylglycerol catabolic process	1
diacylglycerol cholinephosphotransferase activity	1
diacylglycerol kinase activity	2
diacylglycerol metabolic process	3
diadenosine polyphosphate biosynthetic process	1
diadenosine polyphosphate metabolic process	1
diadenosine tetraphosphate biosynthetic process	1
diadenosine tetraphosphate metabolic process	1
dicarboxylic acid biosynthetic process	4
dicarboxylic acid catabolic process	3
dicarboxylic acid metabolic process	18
dicarboxylic acid transmembrane transporter activity	5
dicarboxylic acid transport	5
digestive system development	1
digestive tract development	1
dihydrobiopterin metabolic process	1
dihydrofolate biosynthetic process	1
dihydrofolate metabolic process	1
dihydrofolate synthase activity	1
dihydrokaempferol 4-reductase activity	1
dihydrolipoamide branched chain acyltransferase activity	1
dihydrolipoamide S-acyltransferase activity	1
dihydrolipoyl dehydrogenase activity	1
dihydrolipoyl dehydrogenase complex	2
dihydroorotase activity	1
dihydroorotate dehydrogenase activity	1
dihydropteroate synthase activity	1
dihydropyrimidinase activity	1
dihydropyrimidine dehydrogenase (NADP+) activity	1
dihydrouracil dehydrogenase (NAD+) activity	1
dihydroxy-acid dehydratase activity	1
dimethylallyltranstransferase activity	1
diol biosynthetic process	5
diol metabolic process	5
dioxygenase activity	7
dipeptidase activity	1
dipeptidyl-peptidase activity	3
diphosphate-fructose-6-phosphate 1-phosphotransferase activity	1
diphosphomevalonate decarboxylase activity	1
diphosphoric monoester hydrolase activity	1
diphosphotransferase activity	5
diphthine synthase activity	1
disaccharide biosynthetic process	4
disaccharide catabolic process	6
disaccharide metabolic process	13
disaccharide transmembrane transporter activity	2
disaccharide transport	3
disordered domain specific binding	2
disruption by organism of cellular component in other organism involved in symbiotic interaction	1
disruption by symbiont of host cellular component	1
distal axon	2
disulfide oxidoreductase activity	6
diterpene phytoalexin biosynthetic process	1
diterpene phytoalexin metabolic process	1
diterpenoid biosynthetic process	6
diterpenoid metabolic process	6
divalent inorganic anion homeostasis	4
divalent inorganic cation homeostasis	9
division septum	2
DNA (6-4) photolyase activity	1
DNA (cytosine-5-)-methyltransferase activity	1
DNA alkylation	5
DNA amplification	1
DNA binding	100
DNA biosynthetic process	14
DNA catabolic process	1
DNA clamp loader activity	1
DNA conformation change	32
DNA damage checkpoint signaling	10
DNA damage response- detection of DNA damage	2
DNA damage response- signal transduction by p53 class mediator	1
DNA damage response- signal transduction by p53 class mediator resulting in cell cycle arrest	1
DNA dealkylation	3
DNA deamination	1
DNA demethylation	3
DNA double-strand break processing	2
DNA duplex unwinding	18
DNA endoreduplication	3
DNA geometric change	19
DNA helicase activity	20
DNA helicase complex	1
DNA insertion or deletion binding	2
DNA integration	2
DNA integrity checkpoint signaling	11
DNA ligase (ATP) activity	1
DNA ligase activity	1
DNA ligation	1
DNA ligation involved in DNA repair	1
DNA mediated transformation	3
DNA metabolic process	114
DNA methylation	5
DNA methylation on adenine	1
DNA methylation on cytosine	2
DNA methylation on cytosine within a CG sequence	1
DNA methylation on cytosine within a CNG sequence	1
DNA methylation or demethylation	7
DNA modification	9
DNA N-glycosylase activity	3
DNA packaging	11
DNA packaging complex	1
DNA photolyase activity	2
DNA polymerase activity	3
DNA polymerase binding	1
DNA polymerase complex	3
DNA primase activity	1
DNA recombinase assembly	4
DNA recombinase mediator complex	1
DNA recombination	32
DNA repair	77
DNA repair complex	8
DNA repair complex assembly	4
DNA replication	36
DNA replication checkpoint signaling	1
DNA replication factor C complex	5
DNA replication initiation	5
DNA replication origin binding	6
DNA replication preinitiation complex	4
DNA replication preinitiation complex assembly	1
DNA replication proofreading	1
DNA replication- Okazaki fragment processing	1
DNA replication- removal of RNA primer	1
DNA replication- synthesis of RNA primer	1
DNA replication-independent nucleosome assembly	2
DNA replication-independent nucleosome organization	2
DNA rewinding	1
DNA secondary structure binding	6
DNA strand elongation	3
DNA strand elongation involved in DNA replication	3
DNA strand exchange activity	4
DNA synthesis involved in DNA repair	8
DNA topoisomerase activity	3
DNA topoisomerase binding	1
DNA topoisomerase type I (single strand cut- ATP-independent) activity	2
DNA topoisomerase type II (double strand cut- ATP-hydrolyzing) activator activity	1
DNA topoisomerase type II (double strand cut- ATP-hydrolyzing) activity	2
DNA topoisomerase type II (double strand cut- ATP-hydrolyzing) regulator activity	1
DNA topological change	2
DNA translocase activity	1
DNA unwinding involved in DNA replication	5
DNA-(apurinic or apyrimidinic site) endonuclease activity	2
DNA-binding transcription activator activity- RNA polymerase II-specific	1
DNA-binding transcription factor activity	42
DNA-binding transcription factor activity- RNA polymerase II-specific	8
DNA-binding transcription factor binding	4
DNA-binding transcription repressor activity- RNA polymerase II-specific	2
DNA-dependent DNA replication	33
DNA-dependent DNA replication maintenance of fidelity	4
DNA-directed 5'-3' RNA polymerase activity	3
DNA-directed DNA polymerase activity	3
DNA-directed RNA polymerase complex	21
DNA-methyltransferase activity	2
DNA-N1-methyladenine dioxygenase activity	1
DNA-templated transcription- elongation	3
DNA-templated transcription- initiation	8
DNA-templated transcription- termination	3
dodecenoyl-CoA delta-isomerase activity	2
dolichol kinase activity	1
dolichol-linked oligosaccharide biosynthetic process	4
dolichyl diphosphate biosynthetic process	2
dolichyl diphosphate metabolic process	2
dolichyl monophosphate biosynthetic process	1
dolichyl pyrophosphate Man9GlcNAc2 alpha-1-3-glucosyltransferase activity	2
dolichyl-diphosphooligosaccharide-protein glycotransferase activity	3
dolichyl-phosphate beta-D-mannosyltransferase activity	1
dolichyldiphosphatase activity	1
dormancy process	3
dorsal/ventral pattern formation	2
dorsal/ventral pattern formation- imaginal disc	1
dosage compensation	2
dosage compensation by inactivation of X chromosome	2
double fertilization forming a zygote and endosperm	3
double-strand break repair	29
double-strand break repair via break-induced replication	2
double-strand break repair via homologous recombination	16
double-strand break repair via nonhomologous end joining	7
double-strand break repair via synthesis-dependent strand annealing	5
double-strand/single-strand DNA junction binding	1
double-stranded DNA 3'-5' exodeoxyribonuclease activity	1
double-stranded DNA binding	32
double-stranded DNA exodeoxyribonuclease activity	1
double-stranded RNA binding	2
double-stranded telomeric DNA binding	2
drug binding	60
drug catabolic process	19
drug metabolic process	93
drug transmembrane transport	19
drug transport	22
dsRNA processing	8
dsRNA transport	2
dynein complex binding	2
ear development	2
ear morphogenesis	1
early endosome	21
early endosome membrane	4
early endosome to late endosome transport	3
early phagosome	1
early phagosome membrane	1
EARP complex	1
ectodermal placode development	1
ectodermal placode formation	1
ectodermal placode morphogenesis	1
efflux transmembrane transporter activity	3
egg activation	1
eggshell formation	1
EKC/KEOPS complex	2
electron transfer activity	4
electron transfer flavoprotein complex	1
electron transport chain	18
electron transporter- transferring electrons within the cyclic electron transport pathway of photosynthesis activity	1
electron transporter- transferring electrons within the noncyclic electron transport pathway of photosynthesis activity	1
electron-transferring-flavoprotein dehydrogenase activity	1
elongator holoenzyme complex	2
embryo development	104
embryo development ending in birth or egg hatching	12
embryo development ending in seed dormancy	80
embryo sac cellularization	1
embryo sac central cell differentiation	3
embryo sac development	24
embryonic appendage morphogenesis	3
embryonic axis specification	3
embryonic cranial skeleton morphogenesis	1
embryonic development via the syncytial blastoderm	1
embryonic digit morphogenesis	2
embryonic epithelial tube formation	1
embryonic heart tube development	1
embryonic heart tube morphogenesis	1
embryonic limb morphogenesis	2
embryonic meristem development	8
embryonic meristem initiation	5
embryonic morphogenesis	16
embryonic neurocranium morphogenesis	1
embryonic organ development	3
embryonic organ morphogenesis	3
embryonic pattern specification	6
embryonic pectoral fin morphogenesis	1
embryonic shoot morphogenesis	1
embryonic skeletal system development	1
embryonic skeletal system morphogenesis	1
EMC complex	1
endocytic patch	1
endocytic recycling	5
endocytic vesicle	7
endocytic vesicle membrane	2
endocytosis	16
endodeoxyribonuclease activity	8
endodeoxyribonuclease activity- producing 3'-phosphomonoesters	3
endodeoxyribonuclease activity- producing 5'-phosphomonoesters	2
endoderm development	3
endoderm formation	3
endodermal cell differentiation	1
endodermal cell fate commitment	1
endomembrane system	381
endomembrane system organization	19
endonuclease activity	32
endonuclease activity- active with either ribo- or deoxyribonucleic acids and producing 3'-phosphomonoesters	3
endonuclease activity- active with either ribo- or deoxyribonucleic acids and producing 5'-phosphomonoesters	4
endonuclease complex	1
endonucleolytic cleavage in 5'-ETS of tricistronic rRNA transcript (SSU-rRNA- 5.8S rRNA- LSU-rRNA)	2
endonucleolytic cleavage in ITS1 to separate SSU-rRNA from 5.8S rRNA and LSU-rRNA from tricistronic rRNA transcript (SSU-rRNA- 5.8S rRNA- LSU-rRNA)	4
endonucleolytic cleavage involved in rRNA processing	7
endonucleolytic cleavage involved in tRNA processing	1
endonucleolytic cleavage of tricistronic rRNA transcript (SSU-rRNA- 5.8S rRNA- LSU-rRNA)	6
endonucleolytic cleavage to generate mature 3'-end of SSU-rRNA from (SSU-rRNA- 5.8S rRNA- LSU-rRNA)	1
endonucleolytic cleavage to generate mature 5'-end of SSU-rRNA from (SSU-rRNA- 5.8S rRNA- LSU-rRNA)	2
endopeptidase activator activity	1
endopeptidase activity	22
endopeptidase Clp complex	3
endopeptidase complex	20
endopeptidase inhibitor activity	1
endopeptidase regulator activity	2
endoplasmic reticulum	176
endoplasmic reticulum calcium ion homeostasis	1
endoplasmic reticulum chaperone complex	1
endoplasmic reticulum exit site	1
endoplasmic reticulum lumen	8
endoplasmic reticulum membrane	75
endoplasmic reticulum membrane organization	1
endoplasmic reticulum organization	4
endoplasmic reticulum palmitoyltransferase complex	2
endoplasmic reticulum quality control compartment	1
endoplasmic reticulum Sec complex	1
endoplasmic reticulum stress-induced pre-emptive quality control	1
endoplasmic reticulum subcompartment	76
endoplasmic reticulum to cytosol transport	2
endoplasmic reticulum to Golgi vesicle-mediated transport	8
endoplasmic reticulum tubular network	1
endoplasmic reticulum unfolded protein response	7
endoribonuclease activity	7
endoribonuclease activity- producing 5'-phosphomonoesters	2
endoribonuclease complex	1
endosomal transport	17
endosomal vesicle fusion	2
endosome	92
endosome membrane	24
endosome organization	3
endosome to lysosome transport	8
endosome to lysosome transport via multivesicular body sorting pathway	3
endosome transport via multivesicular body sorting pathway	6
endosperm development	3
endothelial cell development	1
endothelial cell differentiation	1
endothelial cell morphogenesis	1
endothelium development	1
energy coupled proton transport- down electrochemical gradient	1
energy derivation by oxidation of organic compounds	31
energy homeostasis	1
energy quenching	1
energy reserve metabolic process	13
enone reductase activity	1
enoyl-CoA hydratase activity	5
ensheathment of neurons	1
ent-cassa-12-15-diene 11-hydroxylase activity	1
ent-kaurenoate oxidase activity	1
enteric nervous system development	1
entrainment of circadian clock	2
entry into diapause	1
envelope	246
enzyme activator activity	22
enzyme binding	90
enzyme inhibitor activity	9
enzyme linked receptor protein signaling pathway	16
enzyme regulator activity	47
enzyme-directed rRNA 2'-O-methylation	1
enzyme-directed rRNA pseudouridine synthesis	3
epidermal cell differentiation	2
epidermal cell fate specification	1
epidermal growth factor catabolic process	1
epidermal stem cell homeostasis	1
epidermis development	4
epithelial cell development	2
epithelial cell differentiation	5
epithelial cell differentiation involved in prostate gland development	1
epithelial cell migration	1
epithelial cell morphogenesis	1
epithelial cilium movement involved in determination of left/right asymmetry	1
epithelial cilium movement involved in extracellular fluid movement	1
epithelial tube formation	1
epithelial tube morphogenesis	4
epithelium development	14
epithelium migration	1
epoxide hydrolase activity	1
epsilon DNA polymerase complex	1
equatorial cell cortex	1
equatorial microtubule organizing center	1
ER body organization	1
ER overload response	1
ER to Golgi transport vesicle membrane	3
ER ubiquitin ligase complex	1
ER-associated misfolded protein catabolic process	2
ER-nucleus signaling pathway	2
ERAD pathway	14
ERCC4-ERCC1 complex	1
error-free translesion synthesis	2
error-prone translesion synthesis	4
erythrose 4-phosphate/phosphoenolpyruvate family amino acid biosynthetic process	2
erythrose 4-phosphate/phosphoenolpyruvate family amino acid catabolic process	1
erythrose 4-phosphate/phosphoenolpyruvate family amino acid metabolic process	4
ESC/E(Z) complex	1
ESCRT complex	5
ESCRT I complex	1
ESCRT II complex	2
ESCRT III complex	2
establishment of cell polarity	3
establishment of chromosome localization	10
establishment of localization	341
establishment of localization in cell	130
establishment of mitochondrion localization	3
establishment of mitochondrion localization- microtubule-mediated	3
establishment of mitotic spindle localization	1
establishment of organelle localization	18
establishment of planar polarity	1
establishment of plastid localization	1
establishment of protein localization	98
establishment of protein localization to chloroplast	9
establishment of protein localization to endoplasmic reticulum	4
establishment of protein localization to membrane	11
establishment of protein localization to mitochondrial membrane	1
establishment of protein localization to mitochondrion	8
establishment of protein localization to organelle	52
establishment of protein localization to peroxisome	5
establishment of protein localization to plasma membrane	1
establishment of protein localization to vacuole	12
establishment of protein-containing complex localization to telomere	1
establishment of RNA localization	22
establishment of spindle localization	1
establishment of tissue polarity	1
establishment of vesicle localization	2
establishment or maintenance of cell polarity	5
establishment or maintenance of cytoskeleton polarity	1
establishment or maintenance of microtubule cytoskeleton polarity	1
ethanolamine-containing compound metabolic process	1
ether hydrolase activity	1
ethylene binding	2
ethylene biosynthetic process	1
ethylene metabolic process	1
ethylene receptor activity	2
ethylene-activated signaling pathway	12
etioplast organization	2
euchromatin	3
eukaryotic 48S preinitiation complex	2
eukaryotic translation initiation factor 2 complex	1
eukaryotic translation initiation factor 2B complex	5
eukaryotic translation initiation factor 3 complex	6
eukaryotic translation initiation factor 3 complex- eIF3m	1
excretion	1
exit from host	1
exit from host cell	1
exit from mitosis	3
exocrine system development	1
exocyst	3
exocyst assembly	1
exocyst localization	1
exocytic process	2
exocytic vesicle	2
exocytic vesicle membrane	1
exocytosis	14
exodeoxyribonuclease activity	4
exodeoxyribonuclease activity- producing 5'-phosphomonoesters	4
exon-exon junction complex	1
exonuclease activity	20
exonuclease activity- active with either ribo- or deoxyribonucleic acids and producing 5'-phosphomonoesters	13
exonucleolytic catabolism of deadenylated mRNA	6
exonucleolytic trimming involved in rRNA processing	3
exonucleolytic trimming to generate mature 3'-end of 5.8S rRNA from tricistronic rRNA transcript (SSU-rRNA- 5.8S rRNA- LSU-rRNA)	3
exopeptidase activity	12
exoribonuclease activity	9
exoribonuclease activity- producing 5'-phosphomonoesters	9
exoribonuclease complex	10
exosomal secretion	1
exosome (RNase complex)	10
exploration behavior	1
export across plasma membrane	1
external encapsulating structure	65
external encapsulating structure organization	32
external side of cell wall	1
external side of plasma membrane	1
extracellular exosome	1
extracellular exosome biogenesis	1
extracellular matrix	1
extracellular matrix assembly	11
extracellular matrix disassembly	1
extracellular matrix organization	13
extracellular organelle	1
extracellular region	69
extracellular space	11
extracellular structure organization	13
extracellular vesicle	1
extracellular vesicle biogenesis	1
extrinsic component of cytoplasmic side of plasma membrane	3
extrinsic component of endoplasmic reticulum membrane	1
extrinsic component of endosome membrane	1
extrinsic component of lysosome membrane	1
extrinsic component of membrane	16
extrinsic component of mitochondrial inner membrane	1
extrinsic component of organelle membrane	4
extrinsic component of plasma membrane	3
extrinsic component of vacuolar membrane	1
eye development	2
eyelid development in camera-type eye	1
[truncated: 6,084 more rows]

## Sheet: Table_S6
Supplementary Table 6 – KEGG annotation of key gene families lost in the Zygnematales
Gene Family	Function	KEGG	Functional annotation
2766	Cytoskeleton	K10390	tubulin delta
9603	Cytoskeleton	K10398	kinesin family member 11 - KIF11, EG5
13257	Cytoskeleton	K10401	kinesin family member 18/19
15825	Cytoskeleton	K10410	dynein axonemal light intermediate chain 1
13427	Cytoskeleton	K10418	dynein light chain LC8-type
355	Cytoskeleton	K16569	gamma-tubulin complex component 2
14081	Cytoskeleton	K16616	actin-related protein 8, plant
19899	Cytoskeleton	K19756	radial spoke head protein 4/6
14276	Exosome	K00036	glucose-6-phosphate 1-dehydrogenase
8898	Exosome	K02183	calmodulin
7305	Exosome	K03841	fructose-1,6-bisphosphatase I
14809	Exosome	K04382	serine/threonine-protein phosphatase 2A catalytic subunit
5927	Exosome	K05658	ATP-binding cassette, subfamily B (MDR/TAP), member 1
6823	Exosome	K05681	ATP-binding cassette, subfamily G (WHITE)
10546	Exosome	K07897	Ras-related protein Rab-7A
11422	Exosome	K12185	ESCRT-I complex subunit VPS37
2958	Exosome	K15377	solute carrier family 44 (choline transporter-like protein), member 2/4/5
355	Exosome	K16569	gamma-tubulin complex component 2
8035	Exosome	K17278	membrane-associated progesterone receptor component
10736	Phenylpropanoid biosynthesis	K00083	cinnamyl-alcohol dehydrogenase
10165	Phenylpropanoid biosynthesis	K00430	peroxidase
15412	Phenylpropanoid biosynthesis	K00430	Taurine and hypotaurine metabolism
61	Phenylpropanoid biosynthesis	K00430	peroxidase
15787	Phenylpropanoid biosynthesis	K00487	trans-cinnamate 4-monooxygenase

## Sheet: Table_S7
Supplementary Table 7 – Frequency of GO terms at ancestral bryophyte node
GO at
GO_term	Frequency
'de novo' AMP biosynthetic process	1
'de novo' GDP-L-fucose biosynthetic process	1
'de novo' IMP biosynthetic process	1
'de novo' L-methionine biosynthetic process	1
'de novo' NAD biosynthetic process	1
'de novo' NAD biosynthetic process from aspartate	1
'de novo' posttranslational protein folding	3
'de novo' protein folding	12
'de novo' pyrimidine nucleobase biosynthetic process	1
(+)-abscisic acid 8'-hydroxylase activity	1
(+)-abscisic acid D-glucopyranosyl ester transmembrane transport	1
(+)-abscisic acid D-glucopyranosyl ester transmembrane transporter activity	1
(1->3)-beta-D-glucan catabolic process	1
(1->3)-beta-D-glucan metabolic process	1
(R)-2-hydroxyglutarate dehydrogenase activity	1
(S)-2-hydroxy-acid oxidase activity	1
[2Fe-2S] cluster assembly	1
[myelin basic protein]-arginine N-methyltransferase activity	2
[pyruvate kinase]-phosphatase activity	1
1-2-alpha-L-fucosidase activity	1
1-4-alpha-glucan branching enzyme activity	1
1-4-alpha-oligoglucan phosphorylase activity	2
1-4-beta-D-xylan synthase activity	1
1-4-dihydroxy-2-naphthoate octaprenyltransferase activity	1
1-acylglycerophosphocholine O-acyltransferase activity	2
1-deoxy-D-xylulose-5-phosphate reductoisomerase activity	1
1-deoxy-D-xylulose-5-phosphate synthase activity	1
1-phosphatidylinositol 4-kinase activity	1
1-pyrroline-5-carboxylate dehydrogenase activity	1
2 iron- 2 sulfur cluster binding	1
2-3-bisphosphoglycerate-independent phosphoglycerate mutase activity	1
2-acylglycerol O-acyltransferase activity	1
2-alkenal reductase (NADP+) activity	1
2-amino-4-hydroxy-6-hydroxymethyldihydropteridine diphosphokinase activity	1
2-C-methyl-D-erythritol 4-phosphate cytidylyltransferase activity	1
2-carboxy-D-arabinitol-1-phosphatase activity	1
2-hydroxyglutarate dehydrogenase activity	1
2-oxoglutarate metabolic process	2
2-oxoglutarate-dependent dioxygenase activity	3
2'-deoxyribonucleotide metabolic process	1
23S rRNA (adenine(1618)-N(6))-methyltransferase activity	1
3-4-dihydroxy-2-butanone-4-phosphate synthase activity	1
3-8-divinyl protochlorophyllide a 8-vinyl reductase activity	1
3-chloroallyl aldehyde dehydrogenase activity	1
3-hydroxyacyl-CoA dehydratase activity	1
3-hydroxyacyl-CoA dehydrogenase activity	2
3-hydroxybutyrate dehydrogenase activity	1
3-hydroxybutyryl-CoA epimerase activity	1
3-isopropylmalate dehydratase activity	1
3-isopropylmalate dehydrogenase activity	1
3-keto-sphinganine metabolic process	1
3-mercaptopyruvate sulfurtransferase activity	1
3-methyl-2-oxobutanoate hydroxymethyltransferase activity	1
3-methylbut-2-enoyl-CoA(4-) metabolic process	1
3-oxoacyl-[acyl-carrier-protein] synthase activity	2
3-phosphoshikimate 1-carboxyvinyltransferase activity	1
3'-5' DNA helicase activity	7
3'-5' exonuclease activity	13
3'-5' RNA helicase activity	2
3'-5'-exodeoxyribonuclease activity	2
3'-5'-exoribonuclease activity	9
3'-flap endonuclease activity	1
3'-phospho-5'-adenylyl sulfate transmembrane transport	1
3'-phosphoadenosine 5'-phosphosulfate transmembrane transporter activity	1
3'-phosphoadenosine 5'-phosphosulfate transport	1
3'-tRNA processing endoribonuclease activity	1
3'-tyrosyl-DNA phosphodiesterase activity	1
3'-UTR-mediated mRNA stabilization	1
3'(2')-5'-bisphosphate nucleotidase activity	2
4 iron- 4 sulfur cluster binding	2
4-(cytidine 5'-diphospho)-2-C-methyl-D-erythritol kinase activity	1
4-4-dimethyl-9beta-19-cyclopropylsterol oxidation	1
4-6-pyruvylated galactose residue biosynthetic process	1
4-alpha-glucanotransferase activity	1
4-alpha-methyl-delta7-sterol oxidation	1
4-aminobutyrate transaminase activity	1
4-hydroxy-3-methylbut-2-en-1-yl diphosphate synthase activity	1
4-hydroxyproline metabolic process	1
5-amino-6-(5-phosphoribosylamino)uracil reductase activity	1
5-formyltetrahydrofolate transmembrane transporter activity	1
5-formyltetrahydrofolate transport	1
5-methyltetrahydrofolate-dependent methyltransferase activity	1
5-methyltetrahydropteroyltri-L-glutamate-dependent methyltransferase activity	1
5-methyltetrahydropteroyltriglutamate-homocysteine S-methyltransferase activity	1
5-phosphoribose 1-diphosphate biosynthetic process	1
5-phosphoribose 1-diphosphate metabolic process	1
5'-3' DNA helicase activity	6
5'-3' exodeoxyribonuclease activity	2
5'-3' exonuclease activity	6
5'-3' RNA helicase activity	4
5'-3' RNA polymerase activity	2
5'-flap endonuclease activity	2
6-phosphofructokinase activity	2
7-8-dihydroneopterin 3'-triphosphate biosynthetic process	1
7-methylguanosine mRNA capping	1
7-methylguanosine RNA capping	1
7S RNA binding	1
8-oxo-dGDP phosphatase activity	1
9-15-9'-tri-cis-zeta-carotene isomerase activity	1
9-9'-di-cis-zeta-carotene desaturation to 7-9-7'-9'-tetra-cis-lycopene	1
9-9'-dicis-carotene:quinone oxidoreductase activity	1
9-cis-epoxycarotenoid dioxygenase activity	2
9+0 non-motile cilium	1
9+2 non-motile cilium	1
90S preribosome	9
A2A adenosine receptor binding	1
ABC-type peptide transporter activity	2
ABC-type protein transporter activity	2
abscisic acid binding	2
abscisic acid biosynthetic process	1
abscisic acid metabolic process	1
abscisic acid transmembrane transporter activity	1
abscisic acid transport	1
abscisic acid-activated signaling pathway	10
abscission	2
acceptance of pollen	2
acetate metabolic process	2
acetate-CoA ligase activity	2
acetolactate synthase activity	2
acetolactate synthase complex	1
acetyl-CoA biosynthetic process	2
acetyl-CoA biosynthetic process from pyruvate	1
acetyl-CoA carboxylase activity	1
acetyl-CoA metabolic process	3
acetyl-CoA:L-glutamate N-acetyltransferase activity	1
acetylation-dependent protein binding	2
acetylglucosaminyltransferase activity	3
acetylglutamate kinase regulator activity	1
acetylpyruvate hydrolase activity	1
acetyltransferase activity	12
acetyltransferase complex	4
ACF complex	1
acid phosphatase activity	5
acid secretion	1
acid-amino acid ligase activity	3
acid-thiol ligase activity	6
acidic amino acid transmembrane transporter activity	1
acidic amino acid transport	1
acrosomal membrane	1
acrosomal vesicle	1
actin binding	6
actin cortical patch	1
actin cortical patch localization	1
actin cytoskeleton	8
actin cytoskeleton organization	10
actin filament	1
actin filament binding	3
actin filament bundle assembly	1
actin filament bundle organization	1
actin filament capping	1
actin filament organization	9
actin filament polymerization	1
actin filament-based movement	1
actin filament-based process	14
actin filament-based transport	1
actin fusion focus	1
actin nucleation	4
actin polymerization or depolymerization	2
Actinobacterium-type cell wall biogenesis	1
action potential	1
activation of cysteine-type endopeptidase activity involved in apoptotic process	1
activation of GTPase activity	7
activation of immune response	14
activation of innate immune response	12
activation of MAPK activity	2
activation of MAPKK activity	2
activation of phospholipase C activity	1
activation of phospholipase D activity	1
activation of protein kinase activity	8
active ion transmembrane transporter activity	5
active transmembrane transporter activity	52
acyl carnitine transmembrane transport	1
acyl carnitine transmembrane transporter activity	1
acyl carnitine transport	1
acyl-[acyl-carrier-protein] hydrolase activity	1
acyl-[acyl-carrier-protein]-UDP-N-acetylglucosamine O-acyltransferase activity	1
acyl-CoA biosynthetic process	3
acyl-CoA dehydrogenase activity	5
acyl-CoA metabolic process	7
acyl-CoA oxidase activity	3
acylglycerol biosynthetic process	4
acylglycerol catabolic process	3
acylglycerol homeostasis	1
acylglycerol lipase activity	2
acylglycerol metabolic process	7
acylglycerol O-acyltransferase activity	1
acyltransferase activity	36
acyltransferase activity- transferring groups other than amino-acyl groups	30
acyltransferase- acyl groups converted into alkyl on transfer	3
adaxial/abaxial axis specification	1
adaxial/abaxial pattern specification	2
adenine biosynthetic process	1
adenine metabolic process	1
adenine nucleotide transmembrane transporter activity	8
adenine nucleotide transport	9
adenine phosphoribosyltransferase activity	1
adenine salvage	1
adenosine 3'-5'-bisphosphate transmembrane transport	1
adenosine 3'-5'-bisphosphate transmembrane transporter activity	1
adenosine receptor binding	1
adenosylmethionine-8-amino-7-oxononanoate transaminase activity	1
adenyl nucleotide binding	41
adenyl ribonucleotide binding	41
adenylate cyclase binding	1
adenylate cyclase-inhibiting G protein-coupled receptor signaling pathway	1
adenylate cyclase-modulating G protein-coupled receptor signaling pathway	3
adenylate kinase activity	3
adenylosuccinate synthase activity	1
adenylyl-sulfate reductase activity	1
adenylylsulfate kinase activity	2
adenylyltransferase activity	9
adhesion of symbiont to host	1
adhesion of symbiont to host cell	1
adhesion of symbiont to host epithelial cell	1
ADP binding	2
ADP metabolic process	9
ADP transmembrane transporter activity	6
ADP transport	7
ADP-ribose pyrophosphohydrolase activity	1
ADP-sugar diphosphatase activity	1
adult behavior	1
adult locomotory behavior	1
aerobic electron transport chain	1
aerobic respiration	10
aggregation involved in sorocarp development	2
aggregation of unicellular organisms	2
aggresome assembly	1
aging	19
agmatinase activity	1
agmatine deiminase activity	1
alanine catabolic process	1
alanine metabolic process	2
alanine-glyoxylate transaminase activity	2
alanine-oxo-acid transaminase activity	2
alanine-tRNA ligase activity	1
alanyl-tRNA aminoacylation	1
alcohol binding	5
alcohol biosynthetic process	14
alcohol catabolic process	6
alcohol metabolic process	23
alcohol transmembrane transporter activity	3
aldehyde biosynthetic process	4
aldehyde catabolic process	3
aldehyde dehydrogenase (NAD+) activity	3
aldehyde dehydrogenase (NADP+) activity	1
aldehyde-lyase activity	3
alditol biosynthetic process	1
alditol catabolic process	2
alditol metabolic process	4
alditol phosphate metabolic process	2
aldo-keto reductase (NADP) activity	1
aldonate transmembrane transport	1
aldonate transmembrane transporter activity	1
alkali metal ion binding	1
alkaloid metabolic process	1
alkane 1-monooxygenase activity	1
alkane biosynthetic process	2
alkene binding	2
alkene biosynthetic process	1
alkylthioltransferase activity	1
allantoate deiminase activity	1
allantoin catabolic process	4
allantoin metabolic process	4
allantoinase activity	1
alpha DNA polymerase:primase complex	1
alpha-(1->3)-fucosyltransferase activity	1
alpha-1-2-mannosyltransferase activity	2
alpha-1-3-glucosidase activity	1
alpha-1-3-mannosylglycoprotein 2-beta-N-acetylglucosaminyltransferase activity	1
alpha-1-6-mannosylglycoprotein 2-beta-N-acetylglucosaminyltransferase activity	1
alpha-alpha-trehalase activity	2
alpha-alpha-trehalose-phosphate synthase (UDP-forming) activity	1
alpha-amino acid biosynthetic process	32
alpha-amino acid catabolic process	14
alpha-amino acid metabolic process	54
alpha-amylase activity	1
alpha-galactosidase activity	1
alpha-glucosidase activity	1
alpha-ketoglutarate transmembrane transporter activity	1
alpha-ketoglutarate transport	2
alpha-L-arabinofuranosidase activity	1
alpha-L-fucosidase activity	1
alpha-mannosidase activity	5
alpha-tubulin binding	2
alternative oxidase activity	1
alveolar lamellar body	1
ameboidal-type cell migration	1
amide binding	17
amide biosynthetic process	76
amide transmembrane transporter activity	9
amide transport	100
amidine-lyase activity	1
amidophosphoribosyltransferase activity	1
amine biosynthetic process	7
amine catabolic process	3
amine metabolic process	14
amino acid activation	17
amino acid binding	3
amino acid homeostasis	1
amino acid kinase activity	2
amino acid salvage	1
amino acid transmembrane transport	13
amino acid transmembrane transporter activity	13
amino acid transport	13
amino sugar biosynthetic process	2
amino sugar catabolic process	1
amino sugar metabolic process	5
amino-acid racemase activity	1
aminoacyl-tRNA hydrolase activity	1
aminoacyl-tRNA ligase activity	16
aminoacyl-tRNA synthetase multienzyme complex	3
aminoacyltransferase activity	3
aminoglycan catabolic process	2
aminoglycan metabolic process	2
aminopeptidase activity	7
ammeline aminohydrolase activity	1
ammonia assimilation cycle	2
ammonia-lyase activity	2
ammonium homeostasis	1
ammonium ion binding	2
ammonium ion metabolic process	12
ammonium transmembrane transport	4
ammonium transmembrane transporter activity	4
ammonium transport	5
AMP binding	1
AMP biosynthetic process	1
AMP metabolic process	1
AMP transmembrane transporter activity	1
AMP transport	1
amylase activity	1
amylopectin binding	1
amylopectin biosynthetic process	4
amylopectin metabolic process	4
amyloplast	9
amyloplast organization	1
anaerobic respiration	1
anaphase-promoting complex	3
anaphase-promoting complex-dependent catabolic process	1
anastral spindle assembly	1
anastral spindle assembly involved in male meiosis	1
anatomical structure arrangement	10
anatomical structure development	419
anatomical structure formation involved in morphogenesis	48
anatomical structure homeostasis	15
anatomical structure maturation	22
anatomical structure morphogenesis	161
anchored component of membrane	8
anchored component of plasma membrane	6
anchored component of synaptic vesicle membrane	1
androecium development	12
androgen receptor binding	1
animal organ development	23
animal organ formation	1
animal organ morphogenesis	5
anion binding	103
anion channel activity	5
anion homeostasis	7
anion transmembrane transport	63
anion transmembrane transporter activity	57
anion transport	70
anion:anion antiporter activity	3
anisotropic cell growth	1
annealing activity	1
annealing helicase activity	1
annulate lamellae	1
anterior/posterior pattern specification	1
anterograde axonal transport	2
anterograde trans-synaptic signaling	2
anther dehiscence	4
anther development	7
anther wall tapetum development	1
anthocyanin accumulation in tissues in response to UV light	1
anthocyanin-containing compound biosynthetic process	3
anthocyanin-containing compound metabolic process	6
antibiotic biosynthetic process	3
antibiotic catabolic process	7
antibiotic metabolic process	18
antifungal innate immune response	1
antigen processing and presentation	5
antigen processing and presentation of exogenous antigen	4
antigen processing and presentation of exogenous peptide antigen	4
antigen processing and presentation of exogenous peptide antigen via MHC class II	4
antigen processing and presentation of peptide antigen	5
antigen processing and presentation of peptide antigen via MHC class II	5
antigen processing and presentation of peptide or polysaccharide antigen via MHC class II	5
antigen receptor-mediated signaling pathway	2
antioxidant activity	11
antiporter activity	23
antisense RNA metabolic process	2
AP-1 adaptor complex	1
AP-2 adaptor complex	1
AP-4 adaptor complex	3
AP-type membrane coat adaptor complex	5
apical part of cell	1
apical plasma membrane	1
apical protein localization	1
apocarotenoid biosynthetic process	1
apocarotenoid metabolic process	1
apolipoprotein B mRNA editing enzyme complex	1
apoplast	40
apoptotic cell clearance	2
apoptotic mitochondrial changes	1
apoptotic process	6
apoptotic process involved in development	1
apoptotic signaling pathway	1
appendage development	4
appendage morphogenesis	4
arabinogalactan protein metabolic process	3
arabinose biosynthetic process	1
arabinose metabolic process	1
arachidonate transport	1
arachidonic acid metabolic process	2
arachidonic acid secretion	1
arbuscular mycorrhizal association	2
arginase activity	1
arginine biosynthetic process	4
arginine biosynthetic process via ornithine	1
arginine catabolic process	1
arginine decarboxylase activity	1
arginine metabolic process	5
arginine N-methyltransferase activity	6
arginine transmembrane transport	1
arginine transmembrane transporter activity	1
arginine transport	1
arginine-tRNA ligase activity	1
argininosuccinate lyase activity	1
argininosuccinate metabolic process	1
argininosuccinate synthase activity	1
arginyl-tRNA aminoacylation	1
aromatic amino acid family biosynthetic process	6
aromatic amino acid family biosynthetic process- prephenate pathway	3
aromatic amino acid family catabolic process	4
aromatic amino acid family metabolic process	11
aromatic amino acid transmembrane transporter activity	1
aromatic amino acid transport	1
aromatic compound biosynthetic process	146
aromatic compound catabolic process	65
Arp2/3 protein complex	2
arsenate ion transmembrane transport	3
arsenate ion transmembrane transporter activity	3
arsenite secondary active transmembrane transporter activity	2
arsenite transmembrane transporter activity	2
arsenite transport	2
asexual reproduction	1
asexual sporulation	1
asparagine-tRNA ligase activity	1
asparaginyl-tRNA aminoacylation	1
aspartate carbamoyltransferase activity	1
aspartate family amino acid biosynthetic process	5
aspartate family amino acid metabolic process	9
aspartate kinase activity	2
aspartate metabolic process	3
aspartate-prephenate aminotransferase activity	1
aspartate-tRNA ligase activity	1
aspartic endopeptidase activity- intramembrane cleaving	1
aspartic-type endopeptidase activity	3
aspartic-type peptidase activity	3
aspartyl-tRNA aminoacylation	1
assembly of large subunit precursor of preribosome	1
aster	1
astral microtubule organization	1
asymmetric cell division	7
asymmetric neuroblast division	1
asymmetric stem cell division	1
ATF6-mediated unfolded protein response	1
Atg1/ULK1 kinase complex	1
Atg12 activating enzyme activity	1
Atg12-Atg5-Atg16 complex	1
Atg8 activating enzyme activity	1
Atg8 ligase activity	1
ATP binding	38
ATP biosynthetic process	10
ATP citrate synthase activity	1
ATP generation from ADP	9
ATP generation from poly-ADP-D-ribose	1
ATP metabolic process	17
ATP phosphoribosyltransferase activity	1
ATP synthesis coupled electron transport	3
ATP synthesis coupled proton transport	1
ATP transmembrane transporter activity	7
ATP transport	7
ATP-dependent chromatin remodeling	6
ATP-dependent microtubule motor activity	4
ATP-dependent microtubule motor activity- minus-end-directed	1
ATP-dependent microtubule motor activity- plus-end-directed	3
ATP-dependent NAD(P)H-hydrate dehydratase activity	1
ATP-dependent peptidase activity	10
ATP-independent citrate lyase complex	1
ATP:ADP antiporter activity	2
ATPase	194
ATPase activator activity	2
ATPase activity- coupled to transmembrane movement of ions- rotational mechanism	3
ATPase binding	2
ATPase complex	12
ATPase dependent transmembrane transport complex	1
ATPase regulator activity	2
ATPase- acting on DNA	16
ATPase- acting on RNA	32
ATPase-coupled arsenite transmembrane transporter activity	2
ATPase-coupled cation transmembrane transporter activity	5
ATPase-coupled inorganic anion transmembrane transporter activity	3
ATPase-coupled intramembrane lipid transporter activity	1
ATPase-coupled ion transmembrane transporter activity	5
ATPase-coupled lipid transmembrane transporter activity	1
ATPase-coupled phosphate ion transmembrane transporter activity	1
ATPase-coupled transmembrane transporter activity	77
attachment of GPI anchor to protein	2
attachment of mitotic spindle microtubules to kinetochore	8
attachment of spindle microtubules to kinetochore	11
attachment of spindle microtubules to kinetochore involved in meiotic chromosome segregation	2
autolysis	1
autonomic nervous system development	1
autophagosome	4
autophagosome assembly	12
autophagosome maturation	1
autophagosome membrane	1
autophagosome organization	12
autophagy	20
autophagy of mitochondrion	7
autophagy of nucleus	7
autophagy of peroxisome	1
auxin binding	2
auxin biosynthetic process	2
auxin efflux	3
auxin efflux transmembrane transporter activity	3
auxin homeostasis	8
auxin influx	1
auxin influx transmembrane transporter activity	1
auxin metabolic process	4
auxin polar transport	9
auxin transmembrane transporter activity	4
auxin transport	14
auxin-activated signaling pathway	4
axillary shoot meristem initiation	1
axis specification	3
axo-dendritic transport	2
axon	3
axon development	1
axon ensheathment	1
axon guidance	1
axon terminus	1
axonal transport	2
axonal transport of mitochondrion	2
axonemal basal plate	1
axonemal dynein complex assembly	3
axonemal microtubule depolymerization	1
axonemal outer doublet	1
axoneme	5
axoneme assembly	4
axonogenesis	1
azole transmembrane transport	1
azole transmembrane transporter activity	1
azurophil granule	1
azurophil granule membrane	1
barbed-end actin filament capping	1
basal RNA polymerase II transcription machinery binding	4
basal transcription machinery binding	4
base conversion or substitution editing	1
base-excision repair	3
base-excision repair- AP site formation	1
base-excision repair- gap-filling	1
basic amino acid transmembrane transport	1
basic amino acid transmembrane transporter activity	1
basic amino acid transport	1
basophil activation	1
basophil activation involved in immune response	1
BAT3 complex binding	1
behavior	6
benzene-containing compound metabolic process	3
beta-1-3-galactosyltransferase activity	1
beta-1-4-mannosyltransferase activity	2
beta-alanine catabolic process	1
beta-alanine metabolic process	1
beta-catenin binding	1
beta-catenin-TCF complex assembly	1
beta-galactosidase activity	2
beta-glucan biosynthetic process	5
beta-glucan catabolic process	1
beta-glucan metabolic process	7
beta-glucosidase activity	4
beta-glucuronidase activity	1
beta-lactamase activity	1
beta-mannosidase activity	1
beta-N-acetylglucosaminidase activity	1
beta-N-acetylhexosaminidase activity	1
beta-tubulin binding	4
betaine-aldehyde dehydrogenase activity	1
bile acid metabolic process	1
binding	658
bioactive lipid receptor activity	1
biofilm matrix	1
biological adhesion	5
biological process involved in interaction with host	8
biological process involved in interaction with symbiont	2
biological process involved in interspecies interaction between organisms	22
biological process involved in intraspecies interaction between organisms	8
biological process involved in symbiotic interaction	21
biological regulation	672
biological_process	1811
biomineral tissue development	1
biosynthetic process	479
biotin binding	1
biotin biosynthetic process	3
biotin carboxyl carrier protein biosynthetic process	1
biotin metabolic process	3
biotin synthase activity	1
biotin-[acetyl-CoA-carboxylase] ligase activity	1
biotin-[methylcrotonoyl-CoA-carboxylase] ligase activity	1
biotin-[propionyl-CoA-carboxylase (ATP-hydrolyzing)] ligase activity	1
biotin-protein ligase activity	1
blastocyst development	4
blastocyst formation	1
blastocyst growth	1
blood coagulation	3
blood vessel development	2
blood vessel morphogenesis	1
blue light photoreceptor activity	1
blue light signaling pathway	5
body morphogenesis	1
bone development	1
bone marrow development	1
bone mineralization	1
bone remodeling	1
bone resorption	1
border follicle cell migration	1
bounding membrane of organelle	174
box C/D RNP complex	2
box H/ACA RNA 3'-end processing	1
box H/ACA RNA metabolic process	1
box H/ACA RNA processing	1
box H/ACA RNP complex	2
box H/ACA snoRNA binding	1
box H/ACA snoRNP assembly	1
box H/ACA snoRNP complex	2
brain development	6
brain morphogenesis	1
branched-chain amino acid biosynthetic process	6
branched-chain amino acid catabolic process	4
branched-chain amino acid metabolic process	10
brassinosteroid biosynthetic process	3
brassinosteroid homeostasis	2
brassinosteroid mediated signaling pathway	5
brassinosteroid metabolic process	3
Bub1-Bub3 complex localization to kinetochore	1
bubble DNA binding	1
bundle sheath cell fate specification	1
butyrate metabolic process	1
butyrate-CoA ligase activity	1
C-22 sterol desaturase activity	1
C-4 methylsterol oxidase activity	2
C-5 methylation of cytosine	1
C-5 sterol desaturase activity	1
C-8 sterol isomerase activity	1
C-acyltransferase activity	1
C-methyltransferase activity	3
C-palmitoyltransferase activity	1
C-terminal protein amino acid modification	2
C-terminal protein lipidation	2
C4-dicarboxylate transmembrane transporter activity	5
C4-dicarboxylate transport	5
cadherin binding	1
cadmium ion binding	1
cadmium ion transmembrane transport	1
cadmium ion transmembrane transporter activity	1
cadmium ion transport	2
CAF-1 complex	2
caffeoyl-CoA O-methyltransferase activity	1
caffeoyl-CoA: alcohol caffeoyl transferase activity	1
calcium channel activity	6
calcium ion binding	11
calcium ion export	1
calcium ion export across plasma membrane	1
calcium ion homeostasis	6
calcium ion import	2
calcium ion import across plasma membrane	1
calcium ion import into cytosol	1
calcium ion transmembrane import into cytosol	1
calcium ion transmembrane transport	10
calcium ion transmembrane transporter activity	10
calcium ion transport	11
calcium ion transport into cytosol	1
calcium-dependent ATPase activity	1
calcium-dependent cysteine-type endopeptidase activity	1
calcium-dependent phospholipid binding	1
calcium-dependent protein kinase activity	2
calcium-dependent protein serine/threonine kinase activity	2
calcium-independent phospholipase A2 activity	1
calcium-ion regulated exocytosis	1
calcium-mediated signaling	3
calcium:cation antiporter activity	4
calcium:proton antiporter activity	1
calcium:sodium antiporter activity	3
callose deposition in cell wall	6
callose localization	7
callus formation	1
calmodulin binding	9
calmodulin-dependent protein kinase activity	3
camera-type eye development	1
cAMP-mediated signaling	1
canonical glycolysis	1
canonical Wnt signaling pathway	2
carbamoyl-phosphate synthase (glutamine-hydrolyzing) activity	1
carbamoyl-phosphate synthase complex	1
carbohydrate binding	8
carbohydrate biosynthetic process	44
carbohydrate catabolic process	36
carbohydrate derivative binding	63
carbohydrate derivative biosynthetic process	88
carbohydrate derivative catabolic process	10
carbohydrate derivative metabolic process	138
carbohydrate derivative transmembrane transporter activity	18
carbohydrate derivative transport	22
carbohydrate export	1
carbohydrate homeostasis	1
carbohydrate kinase activity	6
carbohydrate mediated signaling	13
carbohydrate metabolic process	96
carbohydrate phosphatase activity	5
carbohydrate phosphorylation	6
carbohydrate transmembrane transport	9
carbohydrate transmembrane transporter activity	9
carbohydrate transport	10
carbohydrate:cation symporter activity	5
carbohydrate:proton symporter activity	5
carbon fixation	4
carbon-carbon lyase activity	16
carbon-nitrogen ligase activity- with glutamine as amido-N-donor	2
carbon-nitrogen lyase activity	3
carbon-oxygen lyase activity	14
carbon-sulfur lyase activity	5
carboxy-lyase activity	8
carboxy-terminal domain protein kinase complex	4
carboxyl- or carbamoyltransferase activity	1
carboxylic acid binding	9
carboxylic acid biosynthetic process	82
carboxylic acid catabolic process	32
carboxylic acid metabolic process	169
carboxylic acid transmembrane transport	29
carboxylic acid transmembrane transporter activity	29
carboxylic acid transport	32
carboxylic ester hydrolase activity	14
carboxypeptidase activity	5
cardiac cell development	1
cardiac chamber development	1
cardiac chamber morphogenesis	1
cardiac conduction	1
cardiac muscle cell development	1
cardiac muscle cell differentiation	2
cardiac muscle tissue development	2
cardiac septum development	1
cardiac septum morphogenesis	1
cardiocyte differentiation	2
cardiolipin acyl-chain remodeling	1
cardiolipin metabolic process	1
carotene beta-ring hydroxylase activity	1
carotene biosynthetic process	2
carotene catabolic process	2
carotene metabolic process	4
carotenoid biosynthetic process	10
carotenoid catabolic process	1
carotenoid dioxygenase activity	2
carotenoid metabolic process	15
carpel development	11
cartilage development	1
Casparian strip	1
catabolic process	241
catabolism by organism of cell wall peptidoglycan in other organism	1
catalytic activity	1000
catalytic activity- acting on a glycoprotein	4
catalytic activity- acting on a protein	243
catalytic activity- acting on a rRNA	8
catalytic activity- acting on a tRNA	22
catalytic activity- acting on DNA	41
catalytic activity- acting on RNA	86
catalytic complex	170
catalytic step 1 spliceosome	3
catalytic step 2 spliceosome	13
cation binding	94
cation channel activity	11
cation homeostasis	30
cation transmembrane transport	55
cation transmembrane transporter activity	49
cation transport	58
cation-transporting ATPase complex	1
cation:cation antiporter activity	6
CCAAT-binding factor complex	1
CCR4-NOT complex	2
CCR4-NOT core complex	2
Cdc73/Paf1 complex	1
CDP-alcohol phosphatidyltransferase activity	1
CDP-choline pathway	1
CDP-diacylglycerol biosynthetic process	1
CDP-diacylglycerol metabolic process	1
cell activation	5
cell activation involved in immune response	4
cell adhesion	4
cell adhesion molecule binding	1
cell aggregation	2
cell aging	1
cell body	4
cell chemotaxis	1
cell communication	194
cell communication by electrical coupling	1
cell communication by electrical coupling involved in cardiac conduction	1
cell communication involved in cardiac conduction	1
cell cortex	11
cell cortex of cell tip	1
cell cortex region	1
cell cycle	93
cell cycle checkpoint signaling	17
cell cycle DNA replication	8
cell cycle DNA replication initiation	1
cell cycle G1/S phase transition	4
cell cycle G2/M phase transition	3
cell cycle phase transition	11
cell cycle process	89
cell cycle switching	1
cell cycle switching- mitotic to meiotic cell cycle	1
cell death	26
cell death in response to oxidative stress	3
cell development	55
cell differentiation	95
cell differentiation in spinal cord	1
cell division	34
cell division site	4
cell envelope	1
cell fate commitment	8
cell fate commitment involved in formation of primary germ layer	1
cell fate specification	5
cell growth	54
cell junction	126
cell junction organization	3
cell leading edge	1
cell maturation	17
cell migration	6
cell morphogenesis	54
cell morphogenesis involved in differentiation	29
cell morphogenesis involved in neuron differentiation	2
cell motility	10
cell part morphogenesis	3
cell periphery	324
cell plate	9
cell plate assembly	1
cell plate formation involved in plant-type cell wall biogenesis	1
cell population proliferation	15
cell projection	27
cell projection assembly	10
cell projection membrane	2
cell projection morphogenesis	2
cell projection organization	15
cell recognition	3
cell redox homeostasis	5
cell septum	1
cell surface	6
cell surface pattern recognition receptor signaling pathway	1
cell surface receptor signaling pathway	23
cell surface receptor signaling pathway involved in cell-cell signaling	3
cell tip	5
cell tip growth	14
cell trailing edge	1
cell trailing edge membrane	1
cell volume homeostasis	1
cell wall	62
cell wall assembly	1
cell wall biogenesis	22
cell wall disassembly	1
cell wall disruption in other organism	1
cell wall hydroxyproline-rich glycoprotein metabolic process	3
cell wall macromolecule biosynthetic process	9
cell wall macromolecule catabolic process	2
cell wall macromolecule metabolic process	17
cell wall modification	9
cell wall modification involved in multidimensional cell growth	1
cell wall organization	21
cell wall organization involved in conjugation with cellular fusion	1
cell wall organization or biogenesis	45
cell wall pectin biosynthetic process	4
cell wall pectin metabolic process	6
cell wall polysaccharide biosynthetic process	9
cell wall polysaccharide catabolic process	1
cell wall polysaccharide metabolic process	13
cell wall proteoglycan metabolic process	3
cell wall thickening	6
cell-cell adhesion	1
cell-cell contact zone	1
cell-cell junction	123
cell-cell junction organization	3
cell-cell recognition	1
cell-cell signaling	7
cell-cell signaling by wnt	3
cellobiose glucosidase activity	2
cellular alcohol catabolic process	1
cellular alcohol metabolic process	1
cellular aldehyde metabolic process	20
cellular alkane metabolic process	2
cellular alkene metabolic process	1
cellular amide catabolic process	4
cellular amide metabolic process	95
cellular amine metabolic process	11
cellular amino acid biosynthetic process	37
cellular amino acid catabolic process	16
cellular amino acid metabolic process	78
cellular ammonium homeostasis	1
cellular aromatic compound metabolic process	490
cellular biogenic amine biosynthetic process	7
cellular biogenic amine catabolic process	3
cellular biogenic amine metabolic process	11
cellular biosynthetic process	440
cellular bud	1
cellular bud neck	1
cellular bud tip	1
cellular calcium ion homeostasis	4
cellular carbohydrate biosynthetic process	30
cellular carbohydrate catabolic process	20
cellular carbohydrate metabolic process	69
cellular catabolic process	220
cellular cation homeostasis	17
cellular chemical homeostasis	19
cellular component assembly	168
cellular component assembly involved in morphogenesis	12
cellular component biogenesis	248
cellular component disassembly	25
cellular component macromolecule biosynthetic process	9
cellular component maintenance	1
cellular component morphogenesis	66
cellular component organization	475
cellular component organization or biogenesis	533
cellular copper ion homeostasis	2
cellular defense response	1
cellular detoxification	13
cellular developmental process	131
cellular divalent inorganic cation homeostasis	6
cellular glucan metabolic process	32
cellular homeostasis	27
cellular hormone metabolic process	4
cellular hypotonic response	1
cellular ion homeostasis	17
cellular iron ion homeostasis	3
cellular ketone metabolic process	10
cellular lipid catabolic process	26
cellular lipid metabolic process	132
cellular localization	157
cellular macromolecule biosynthetic process	197
cellular macromolecule catabolic process	104
cellular macromolecule localization	114
cellular macromolecule metabolic process	589
cellular metabolic compound salvage	19
cellular metabolic process	1134
cellular metal ion homeostasis	11
cellular modified amino acid biosynthetic process	6
cellular modified amino acid catabolic process	2
cellular modified amino acid metabolic process	16
cellular monovalent inorganic cation homeostasis	7
cellular nitrogen compound biosynthetic process	207
cellular nitrogen compound catabolic process	65
cellular nitrogen compound metabolic process	529
cellular oxidant detoxification	12
cellular polysaccharide biosynthetic process	24
cellular polysaccharide catabolic process	14
cellular polysaccharide metabolic process	42
cellular potassium ion homeostasis	1
cellular process	1465
cellular process involved in reproduction in multicellular organism	20
cellular protein catabolic process	71
cellular protein complex disassembly	9
cellular protein localization	104
cellular protein metabolic process	385
cellular protein modification process	282
cellular protein-containing complex assembly	93
cellular protein-containing complex localization	5
cellular respiration	18
cellular response to abiotic stimulus	37
cellular response to abscisic acid stimulus	13
cellular response to acetate	1
cellular response to acid chemical	37
cellular response to alcohol	13
cellular response to amino acid starvation	3
cellular response to amino acid stimulus	3
cellular response to anoxia	1
cellular response to antibiotic	13
cellular response to auxin stimulus	5
cellular response to biotic stimulus	4
cellular response to blue light	7
cellular response to brassinosteroid stimulus	5
cellular response to calcium ion	3
cellular response to cAMP	1
cellular response to carbohydrate stimulus	15
cellular response to chemical stimulus	123
cellular response to chitin	1
cellular response to cold	6
cellular response to copper ion	1
cellular response to copper ion starvation	1
cellular response to cytokine stimulus	2
cellular response to cytokinin stimulus	4
cellular response to decreased oxygen levels	6
cellular response to disaccharide stimulus	2
cellular response to DNA damage stimulus	94
cellular response to drug	20
cellular response to dsRNA	8
cellular response to endogenous stimulus	56
cellular response to environmental stimulus	37
cellular response to ethylene stimulus	14
cellular response to external biotic stimulus	1
cellular response to external stimulus	54
cellular response to extracellular stimulus	51
cellular response to far red light	1
cellular response to gibberellin stimulus	3
cellular response to glucose starvation	3
cellular response to growth factor stimulus	2
cellular response to heat	3
cellular response to high light intensity	2
cellular response to hormone stimulus	49
cellular response to hydrogen peroxide	1
cellular response to hypoxia	5
cellular response to indolebutyric acid stimulus	1
cellular response to inorganic substance	16
cellular response to insulin stimulus	2
cellular response to interferon-gamma	2
cellular response to ionizing radiation	2
cellular response to iron ion	8
cellular response to jasmonic acid stimulus	11
cellular response to leucine	1
cellular response to leucine starvation	1
cellular response to light intensity	3
cellular response to light stimulus	24
cellular response to lipid	18
cellular response to lipopolysaccharide	1
cellular response to magnesium ion	1
cellular response to manganese ion	1
cellular response to mechanical stimulus	2
cellular response to metal ion	14
cellular response to misfolded protein	2
cellular response to molecule of bacterial origin	2
cellular response to nerve growth factor stimulus	1
cellular response to nitrate	2
cellular response to nitric oxide	1
cellular response to nitrogen compound	20
cellular response to nitrogen levels	10
cellular response to nitrogen starvation	7
cellular response to nutrient	4
cellular response to nutrient levels	47
cellular response to organic cyclic compound	26
cellular response to organic substance	83
cellular response to organonitrogen compound	9
cellular response to osmotic stress	8
cellular response to oxidative stress	23
cellular response to oxygen levels	6
cellular response to oxygen radical	1
cellular response to oxygen-containing compound	63
cellular response to ozone	1
cellular response to peptide	2
cellular response to peptide hormone stimulus	2
cellular response to pheromone	1
cellular response to phosphate starvation	19
cellular response to radiation	26
cellular response to reactive nitrogen species	3
cellular response to reactive oxygen species	8
cellular response to red light	1
cellular response to red or far red light	4
cellular response to redox state	1
cellular response to salicylic acid stimulus	10
cellular response to salt stress	5
cellular response to singlet oxygen	4
cellular response to starvation	40
cellular response to steroid hormone stimulus	5
cellular response to stimulus	361
cellular response to stress	216
cellular response to sucrose starvation	2
cellular response to sucrose stimulus	2
cellular response to sulfate starvation	1
cellular response to superoxide	1
cellular response to topologically incorrect protein	8
cellular response to toxic substance	14
cellular response to transforming growth factor beta stimulus	1
cellular response to trichostatin A	1
cellular response to unfolded protein	7
cellular response to UV	9
cellular response to UV-A	2
cellular response to UV-B	1
cellular response to UV-C	2
cellular response to virus	1
cellular response to water deprivation	4
cellular response to water stimulus	4
cellular transition metal ion homeostasis	6
cellular water homeostasis	1
cellular zinc ion homeostasis	2
cellular_component	1885
cellularization	1
cellulase activity	1
cellulose biosynthetic process	5
cellulose metabolic process	6
cellulose microfibril organization	1
central nervous system development	10
central nervous system neuron differentiation	2
central vacuole	1
centriolar satellite	1
centriole	4
centriole assembly	3
centriole replication	3
centromere complex assembly	3
centromeric sister chromatid cohesion	1
centrosome	5
centrosome cycle	4
centrosome duplication	4
centrosome separation	1
ceramide binding	1
ceramide biosynthetic process	4
ceramide catabolic process	1
ceramide metabolic process	5
ceramide transport	1
cerebral cortex neuron differentiation	1
channel activity	37
channel regulator activity	1
chaperone binding	4
chaperone cofactor-dependent protein refolding	2
chaperone complex	7
chaperone-mediated protein complex assembly	1
chaperone-mediated protein folding	18
chaperonin-containing T-complex	7
charged-tRNA amino acid modification	1
CHD-type complex	2
cheating during chimeric sorocarp development	1
checkpoint clamp complex	1
chemical homeostasis	55
chemical synaptic transmission	2
chemorepellent activity	1
chemotaxis	10
chemotaxis to cAMP	1
chiasma	1
chiasma assembly	3
chimeric colonial development	1
chimeric non-reproductive fruiting body development	1
chimeric sorocarp development	1
chitin binding	2
chitin catabolic process	1
chitin metabolic process	1
chitinase activity	1
chitosan binding	1
chloride channel activity	2
chloride transmembrane transport	2
chloride transmembrane transporter activity	2
chloride transport	2
chlorophyll binding	4
chlorophyll biosynthetic process	11
chlorophyll catabolic process	3
chlorophyll metabolic process	16
chlorophyll(ide) b reductase activity	1
chlorophyllide a oxygenase [overall] activity	1
chloroplast	468
chloroplast ATP synthase complex	1
chloroplast avoidance movement	1
chloroplast envelope	159
chloroplast fission	7
chloroplast inner membrane	23
chloroplast isoamylase complex	1
chloroplast localization	1
chloroplast membrane	41
chloroplast mRNA processing	1
chloroplast nucleoid	6
chloroplast organization	46
chloroplast outer membrane	14
chloroplast proton-transporting ATP synthase complex assembly	1
chloroplast relocation	1
chloroplast ribosome	1
chloroplast RNA modification	1
chloroplast RNA processing	1
chloroplast rRNA processing	2
chloroplast starch grain	2
chloroplast stroma	171
chloroplast stromal thylakoid	2
chloroplast thylakoid	81
chloroplast thylakoid lumen	2
chloroplast thylakoid membrane	61
chloroplast thylakoid membrane protein complex	5
chloroplast-nucleus signaling pathway	5
chloroplastic endopeptidase Clp complex	3
cholesterol binding	1
cholesterol biosynthetic process	1
cholesterol homeostasis	1
cholesterol metabolic process	1
cholesterol transport	1
choline biosynthetic process	1
choline metabolic process	1
choline transmembrane transporter activity	1
choline transport	1
chordate embryonic development	7
chorismate biosynthetic process	2
chorismate metabolic process	2
CHRAC	1
chromatin	57
chromatin assembly	8
chromatin assembly or disassembly	10
chromatin binding	22
chromatin disassembly	2
chromatin DNA binding	5
chromatin maintenance	1
chromatin organization	53
chromatin remodeling	17
chromatin silencing	7
chromatin silencing at telomere	1
chromatin silencing complex	2
chromatin-mediated maintenance of transcription	1
chromocenter	2
chromoplast	4
chromosomal region	21
chromosome	90
chromosome condensation	2
chromosome localization	11
chromosome movement towards spindle pole	4
chromosome organization	113
chromosome organization involved in meiotic cell cycle	9
chromosome passenger complex	1
chromosome segregation	37
chromosome separation	9
chromosome- centromeric region	12
chromosome- telomeric region	16
ciliary basal body	1
ciliary basal body-plasma membrane docking	1
ciliary base	2
ciliary membrane	1
ciliary plasm	5
ciliary pocket	1
ciliary pocket membrane	1
ciliary tip	1
ciliary transition zone	1
cilium	10
cilium assembly	8
cilium disassembly	1
cilium movement	3
cilium or flagellum-dependent cell motility	1
cilium organization	10
cilium-dependent cell motility	1
circadian regulation of calcium ion oscillation	1
circadian regulation of gene expression	2
circadian rhythm	16
circulatory system development	8
circumnutation	1
cis-Golgi network	1
cis-regulatory region sequence-specific DNA binding	3
cis-trans isomerase activity	20
citrate (Si)-synthase activity	1
citrate metabolic process	6
citrate synthase activity	1
citrate transmembrane transporter activity	1
citrate transport	1
clathrin adaptor complex	2
clathrin binding	4
clathrin coat	3
clathrin coat of coated pit	1
clathrin coat of endocytic vesicle	1
clathrin coat of trans-Golgi network vesicle	1
clathrin heavy chain binding	1
clathrin vesicle coat	3
clathrin-coated endocytic vesicle	1
clathrin-coated endocytic vesicle membrane	1
clathrin-coated pit	1
clathrin-coated vesicle	7
clathrin-coated vesicle cargo loading	1
clathrin-coated vesicle membrane	3
clathrin-dependent endocytosis	2
clathrin-dependent endocytosis involved in vitellogenesis	1
cleavage body	1
cleavage in ITS2 between 5.8S rRNA and LSU-rRNA of tricistronic rRNA transcript (SSU-rRNA- 5.8S rRNA- LSU-rRNA)	2
cleavage involved in rRNA processing	11
cluster of actin-based cell projections	1
co-translational protein modification	1
CoA carboxylase activity	2
CoA-ligase activity	5
coagulation	3
coated membrane	8
coated vesicle	11
coated vesicle membrane	7
cobalt ion binding	8
cochlea development	1
coenzyme A biosynthetic process	1
coenzyme A metabolic process	1
coenzyme A transmembrane transport	1
coenzyme A transmembrane transporter activity	1
coenzyme A transport	1
cognition	3
cohesin complex	1
cold acclimation	5
columnar/cuboidal epithelial cell development	1
columnar/cuboidal epithelial cell differentiation	1
commitment complex	5
condensed chromosome	17
condensed chromosome- centromeric region	11
condensed nuclear chromosome	12
condensin complex	2
conidium development	1
conidium formation	1
conjugation	1
conjugation with cellular fusion	1
connective tissue development	1
contractile fiber	1
COP9 signalosome	1
COP9 signalosome assembly	2
COPI vesicle coat	1
COPI-coated vesicle	1
COPI-coated vesicle membrane	1
COPII vesicle coat	1
COPII-coated ER to Golgi transport vesicle	3
COPII-coated vesicle budding	1
COPII-coated vesicle cargo loading	1
copper ion binding	20
copper ion homeostasis	3
core mediator complex	4
core TFIIH complex portion of holo TFIIH complex	1
corolla development	1
cortical actin cytoskeleton	2
cortical cytoskeleton	4
cortical cytoskeleton organization	7
cortical granule	1
cortical granule exocytosis	1
cortical microtubule	2
cortical microtubule cytoskeleton	2
cortical microtubule organization	6
cortical microtubule- transverse to long axis	1
CORVET complex	4
cotranslational protein targeting to membrane	1
cotyledon development	5
cotyledon morphogenesis	3
cotyledon vascular tissue pattern formation	3
coumarin biosynthetic process	1
coumarin metabolic process	1
courtship behavior	1
covalent chromatin modification	30
cranial skeletal system development	1
CRD-mediated mRNA stability complex	1
CRD-mediated mRNA stabilization	1
cristae formation	1
Ctf18 RFC-like complex	4
Cul3-RING ubiquitin ligase complex	2
Cul4-RING E3 ubiquitin ligase complex	20
Cul4A-RING E3 ubiquitin ligase complex	3
Cul4B-RING E3 ubiquitin ligase complex	2
cullin-RING ubiquitin ligase complex	32
culmination involved in sorocarp development	1
CUT catabolic process	4
CUT metabolic process	4
cuticle development	9
cuticle hydrocarbon biosynthetic process	2
cutin biosynthetic process	2
cyclase activity	4
cyclic nucleotide-gated ion channel activity	2
cyclic-nucleotide-mediated signaling	1
cyclin binding	2
cyclin-dependent protein kinase activity	4
cyclin-dependent protein kinase holoenzyme complex	2
cyclin-dependent protein serine/threonine kinase activity	4
cyclin-dependent protein serine/threonine kinase regulator activity	2
cyclo-ligase activity	1
cyclohydrolase activity	3
cyclosporin A binding	2
cystathionine beta-lyase activity	1
cystathionine gamma-lyase activity	2
cystathionine gamma-synthase activity	3
cysteine biosynthetic process	4
cysteine biosynthetic process from serine	1
cysteine biosynthetic process via cystathionine	1
cysteine catabolic process	1
cysteine desulfurase activity	1
cysteine metabolic process	5
cysteine synthase activity	1
cysteine-S-conjugate beta-lyase activity	1
cysteine-type endopeptidase activity	6
cysteine-type peptidase activity	10
cytidine catabolic process	1
cytidine deaminase activity	1
cytidine deamination	1
cytidine metabolic process	2
cytidine to uridine editing	1
cytidylyltransferase activity	2
cytochrome b6f complex assembly	3
cytochrome complex	1
cytochrome complex assembly	5
cytochrome-b5 reductase activity- acting on NAD(P)H	1
cytochrome-c peroxidase activity	4
cytokine binding	1
cytokinesis	20
cytokinesis by cell plate formation	10
cytokinetic process	11
cytokinin catabolic process	1
cytokinin dehydrogenase activity	1
cytokinin metabolic process	3
cytokinin-activated signaling pathway	4
cytoplasm	1468
cytoplasm organization	1
cytoplasm to vacuole transport by the Cvt pathway	3
cytoplasmic chromosome	5
cytoplasmic exosome (RNase complex)	5
cytoplasmic microtubule	2
cytoplasmic microtubule depolymerization	1
cytoplasmic microtubule organization	10
cytoplasmic region	16
cytoplasmic ribonucleoprotein granule	16
cytoplasmic RNA surveillance	1
cytoplasmic side of endoplasmic reticulum membrane	3
cytoplasmic side of endosome membrane	1
cytoplasmic side of membrane	7
cytoplasmic side of plasma membrane	3
cytoplasmic stress granule	5
cytoplasmic translation	9
cytoplasmic translational initiation	4
cytoplasmic translational termination	1
cytoplasmic ubiquitin ligase complex	1
cytoplasmic vesicle	113
cytoplasmic vesicle lumen	1
cytoplasmic vesicle membrane	12
cytosine metabolic process	1
cytoskeletal protein binding	31
cytoskeleton	59
cytoskeleton organization	55
cytoskeleton-dependent cytokinesis	19
cytoskeleton-dependent intracellular transport	6
cytosol	365
cytosol to endoplasmic reticulum transport	1
cytosolic calcium ion transport	1
cytosolic large ribosomal subunit	6
cytosolic proteasome complex	3
cytosolic ribosome	20
cytosolic small ribosomal subunit	7
cytosolic transport	11
D-amino acid biosynthetic process	1
D-amino acid metabolic process	1
D-arabinose 1-dehydrogenase [NAD(P)+] activity	1
D-cysteine desulfhydrase activity	1
D-erythro-sphingosine kinase activity	3
D-lactate dehydrogenase (cytochrome) activity	2
D-lactate dehydrogenase activity	1
D-serine ammonia-lyase activity	1
D-serine biosynthetic process	1
D-serine metabolic process	1
D-xylose metabolic process	1
damaged DNA binding	13
dauer entry	1
dauer larval development	1
Dcp1-Dcp2 complex	1
de-etiolation	2
deacetylase activity	1
DEAD/H-box RNA helicase binding	1
deadenylation-dependent decapping of nuclear-transcribed mRNA	4
deadenylation-independent decapping of nuclear-transcribed mRNA	2
deaminase activity	2
defense response	95
defense response by callose deposition	5
defense response by callose deposition in cell wall	5
defense response by cell wall thickening	5
defense response to bacterium	55
defense response to fungus	37
defense response to Gram-negative bacterium	1
defense response to insect	1
defense response to oomycetes	2
defense response to other organism	107
defense response to virus	4
dehiscence	4
dehydro-D-arabinono-1-4-lactone biosynthetic process	1
dehydro-D-arabinono-1-4-lactone metabolic process	1
delta 3-trans-hexadecenoic acid phosphatidylglycerol desaturase activity	1
delta DNA polymerase complex	2
delta14-sterol reductase activity	1
delta3-5-delta2-4-dienoyl-CoA isomerase activity	1
demethylase activity	2
demethylation	7
dendrite	1
dendrite development	2
dendrite morphogenesis	1
dendritic shaft	1
dendritic spine	1
dendritic tree	1
dense core granule maturation	1
deoxycytidine deaminase activity	1
deoxycytidine kinase activity	1
deoxyhypusine monooxygenase activity	1
deoxyhypusine synthase activity	1
deoxynucleoside kinase activity	2
deoxyribodipyrimidine photo-lyase activity	1
deoxyribonuclease activity	11
deoxyribonucleoside metabolic process	1
deoxyribonucleoside monophosphate biosynthetic process	2
deoxyribonucleoside monophosphate metabolic process	2
deoxyribonucleotide catabolic process	1
deoxyribonucleotide metabolic process	1
deoxyribose phosphate catabolic process	1
deoxyribose phosphate metabolic process	1
dephosphorylation	52
dephosphorylation of RNA polymerase II C-terminal domain	1
depurination	1
depyrimidination	1
Derlin-1 retrotranslocation complex	3
detection of abiotic stimulus	5
detection of biotic stimulus	1
detection of chemical stimulus	5
detection of endogenous stimulus	2
detection of ethylene stimulus	2
detection of external biotic stimulus	1
detection of external stimulus	5
detection of gravity	2
detection of hormone stimulus	2
detection of light stimulus	2
detection of mechanical stimulus	1
detection of molecule of bacterial origin	1
detection of molecule of fungal origin	1
detection of nutrient	1
detection of oxidative stress	1
detection of peptidoglycan	1
detection of phosphate ion	1
detection of stimulus	12
determination of bilateral symmetry	3
determination of left/right symmetry	2
dethiobiotin synthase activity	1
detoxification	15
detoxification of cadmium ion	1
detoxification of inorganic compound	1
deubiquitinase activator activity	1
deubiquitinase activity	2
development of primary female sexual characteristics	1
development of primary sexual characteristics	2
developmental cell growth	19
developmental growth	54
developmental growth involved in morphogenesis	44
developmental induction	1
developmental maturation	25
developmental process	432
developmental process involved in reproduction	181
developmental vegetative growth	3
diacylglycerol biosynthetic process	2
diacylglycerol catabolic process	1
diacylglycerol cholinephosphotransferase activity	1
diacylglycerol kinase activity	2
diacylglycerol metabolic process	3
diadenosine polyphosphate biosynthetic process	1
diadenosine polyphosphate metabolic process	1
diadenosine tetraphosphate biosynthetic process	1
diadenosine tetraphosphate metabolic process	1
dicarboxylic acid biosynthetic process	4
dicarboxylic acid catabolic process	3
dicarboxylic acid metabolic process	18
dicarboxylic acid transmembrane transporter activity	6
dicarboxylic acid transport	6
dihydrobiopterin metabolic process	1
dihydrofolate biosynthetic process	1
dihydrofolate metabolic process	1
dihydrofolate synthase activity	1
dihydrokaempferol 4-reductase activity	1
dihydrolipoamide branched chain acyltransferase activity	1
dihydrolipoamide S-acyltransferase activity	1
dihydrolipoyl dehydrogenase activity	1
dihydrolipoyl dehydrogenase complex	2
dihydroorotase activity	1
dihydroorotate dehydrogenase activity	1
dihydropteroate synthase activity	1
dihydropyrimidinase activity	1
dihydropyrimidine dehydrogenase (NADP+) activity	1
dihydrouracil dehydrogenase (NAD+) activity	1
dihydroxy-acid dehydratase activity	1
dimethylallyltranstransferase activity	1
diol biosynthetic process	5
diol metabolic process	5
dioxygenase activity	7
dipeptidase activity	1
dipeptidyl-peptidase activity	3
diphosphate-fructose-6-phosphate 1-phosphotransferase activity	1
diphosphomevalonate decarboxylase activity	1
diphosphoric monoester hydrolase activity	1
diphosphotransferase activity	5
diphthine synthase activity	1
disaccharide biosynthetic process	4
disaccharide catabolic process	6
disaccharide metabolic process	13
disaccharide transmembrane transporter activity	2
disaccharide transport	3
disordered domain specific binding	2
disruption by organism of cellular component in other organism involved in symbiotic interaction	1
disruption by symbiont of host cellular component	1
distal axon	2
disulfide oxidoreductase activity	6
diterpene phytoalexin biosynthetic process	1
diterpene phytoalexin metabolic process	1
diterpenoid biosynthetic process	6
diterpenoid metabolic process	6
divalent inorganic anion homeostasis	4
divalent inorganic cation homeostasis	10
division septum	2
DNA (6-4) photolyase activity	1
DNA (cytosine-5-)-methyltransferase activity	1
DNA alkylation	5
DNA amplification	1
DNA binding	98
DNA biosynthetic process	13
DNA catabolic process	1
DNA conformation change	33
DNA damage checkpoint signaling	10
DNA damage response- detection of DNA damage	2
DNA damage response- signal transduction by p53 class mediator	1
DNA damage response- signal transduction by p53 class mediator resulting in cell cycle arrest	1
DNA dealkylation	3
DNA deamination	1
DNA demethylation	3
DNA double-strand break processing	2
DNA duplex unwinding	18
DNA endoreduplication	3
DNA geometric change	19
DNA helicase activity	20
DNA helicase complex	1
DNA insertion or deletion binding	2
DNA integration	2
DNA integrity checkpoint signaling	11
DNA ligase (ATP) activity	1
DNA ligase activity	1
DNA ligation	1
DNA ligation involved in DNA repair	1
DNA mediated transformation	3
DNA metabolic process	112
DNA methylation	5
DNA methylation on adenine	1
DNA methylation on cytosine	2
DNA methylation on cytosine within a CG sequence	1
DNA methylation on cytosine within a CNG sequence	1
DNA methylation or demethylation	7
DNA modification	9
DNA N-glycosylase activity	3
DNA packaging	12
DNA packaging complex	1
DNA photolyase activity	2
DNA polymerase activity	3
DNA polymerase binding	1
DNA polymerase complex	3
DNA primase activity	1
DNA recombinase assembly	4
DNA recombinase mediator complex	1
DNA recombination	32
DNA repair	76
DNA repair complex	8
DNA repair complex assembly	4
DNA replication	36
DNA replication checkpoint signaling	1
DNA replication factor C complex	5
DNA replication initiation	5
DNA replication origin binding	6
DNA replication preinitiation complex	4
DNA replication preinitiation complex assembly	1
DNA replication proofreading	1
DNA replication- Okazaki fragment processing	1
DNA replication- removal of RNA primer	1
DNA replication- synthesis of RNA primer	1
DNA replication-independent nucleosome assembly	2
DNA replication-independent nucleosome organization	2
DNA rewinding	1
DNA secondary structure binding	6
DNA strand elongation	3
DNA strand elongation involved in DNA replication	3
DNA strand exchange activity	4
DNA synthesis involved in DNA repair	7
DNA topoisomerase activity	3
DNA topoisomerase binding	1
DNA topoisomerase type I (single strand cut- ATP-independent) activity	2
DNA topoisomerase type II (double strand cut- ATP-hydrolyzing) activator activity	1
DNA topoisomerase type II (double strand cut- ATP-hydrolyzing) activity	2
DNA topoisomerase type II (double strand cut- ATP-hydrolyzing) regulator activity	1
DNA topological change	2
DNA unwinding involved in DNA replication	5
DNA-(apurinic or apyrimidinic site) endonuclease activity	2
DNA-binding transcription activator activity- RNA polymerase II-specific	1
DNA-binding transcription factor activity	40
DNA-binding transcription factor activity- RNA polymerase II-specific	8
DNA-binding transcription factor binding	4
DNA-binding transcription repressor activity- RNA polymerase II-specific	2
DNA-dependent DNA replication	33
DNA-dependent DNA replication maintenance of fidelity	4
DNA-directed 5'-3' RNA polymerase activity	2
DNA-directed DNA polymerase activity	3
DNA-directed RNA polymerase complex	20
DNA-methyltransferase activity	2
DNA-N1-methyladenine dioxygenase activity	1
DNA-templated transcription- elongation	3
DNA-templated transcription- initiation	8
DNA-templated transcription- termination	3
dodecenoyl-CoA delta-isomerase activity	1
dolichol kinase activity	1
dolichol-linked oligosaccharide biosynthetic process	4
dolichyl diphosphate biosynthetic process	2
dolichyl diphosphate metabolic process	2
dolichyl monophosphate biosynthetic process	1
dolichyl pyrophosphate Man9GlcNAc2 alpha-1-3-glucosyltransferase activity	2
dolichyl-diphosphooligosaccharide-protein glycotransferase activity	3
dolichyl-phosphate beta-D-mannosyltransferase activity	1
dolichyldiphosphatase activity	1
dormancy process	3
dorsal/ventral pattern formation	2
dorsal/ventral pattern formation- imaginal disc	1
dosage compensation	2
dosage compensation by inactivation of X chromosome	2
double fertilization forming a zygote and endosperm	3
double-strand break repair	29
double-strand break repair via break-induced replication	2
double-strand break repair via homologous recombination	16
double-strand break repair via nonhomologous end joining	7
double-strand break repair via synthesis-dependent strand annealing	4
double-strand/single-strand DNA junction binding	1
double-stranded DNA 3'-5' exodeoxyribonuclease activity	1
double-stranded DNA binding	33
double-stranded DNA exodeoxyribonuclease activity	1
double-stranded RNA binding	2
double-stranded telomeric DNA binding	2
drug binding	59
drug catabolic process	20
drug metabolic process	93
drug transmembrane transport	19
drug transport	22
dsRNA processing	8
dsRNA transport	2
dynein complex binding	1
ear development	2
ear morphogenesis	1
early endosome	21
early endosome membrane	4
early endosome to late endosome transport	3
early phagosome	1
early phagosome membrane	1
EARP complex	1
ectodermal placode development	1
ectodermal placode formation	1
ectodermal placode morphogenesis	1
efflux transmembrane transporter activity	3
egg activation	1
eggshell formation	1
EKC/KEOPS complex	2
electron transfer activity	4
electron transfer flavoprotein complex	1
electron transport chain	18
electron transporter- transferring electrons within the cyclic electron transport pathway of photosynthesis activity	1
electron transporter- transferring electrons within the noncyclic electron transport pathway of photosynthesis activity	1
electron-transferring-flavoprotein dehydrogenase activity	1
elongator holoenzyme complex	2
embryo development	103
embryo development ending in birth or egg hatching	12
embryo development ending in seed dormancy	80
embryo sac cellularization	1
embryo sac central cell differentiation	3
embryo sac development	24
embryonic appendage morphogenesis	3
embryonic axis specification	2
embryonic cranial skeleton morphogenesis	1
embryonic development via the syncytial blastoderm	1
embryonic digit morphogenesis	2
embryonic epithelial tube formation	1
embryonic limb morphogenesis	2
embryonic meristem development	7
embryonic meristem initiation	5
embryonic morphogenesis	15
embryonic neurocranium morphogenesis	1
embryonic organ development	2
embryonic organ morphogenesis	2
embryonic pattern specification	5
embryonic pectoral fin morphogenesis	1
embryonic shoot morphogenesis	1
embryonic skeletal system development	1
embryonic skeletal system morphogenesis	1
EMC complex	1
endocytic patch	1
endocytic recycling	5
endocytic vesicle	7
endocytic vesicle membrane	2
endocytosis	16
endodeoxyribonuclease activity	8
endodeoxyribonuclease activity- producing 3'-phosphomonoesters	3
endodeoxyribonuclease activity- producing 5'-phosphomonoesters	2
endoderm development	3
endoderm formation	3
endodermal cell differentiation	1
endodermal cell fate commitment	1
endomembrane system	375
endomembrane system organization	19
endonuclease activity	30
endonuclease activity- active with either ribo- or deoxyribonucleic acids and producing 3'-phosphomonoesters	3
endonuclease activity- active with either ribo- or deoxyribonucleic acids and producing 5'-phosphomonoesters	4
endonuclease complex	1
endonucleolytic cleavage in 5'-ETS of tricistronic rRNA transcript (SSU-rRNA- 5.8S rRNA- LSU-rRNA)	2
endonucleolytic cleavage in ITS1 to separate SSU-rRNA from 5.8S rRNA and LSU-rRNA from tricistronic rRNA transcript (SSU-rRNA- 5.8S rRNA- LSU-rRNA)	4
endonucleolytic cleavage involved in rRNA processing	7
endonucleolytic cleavage involved in tRNA processing	1
endonucleolytic cleavage of tricistronic rRNA transcript (SSU-rRNA- 5.8S rRNA- LSU-rRNA)	6
endonucleolytic cleavage to generate mature 3'-end of SSU-rRNA from (SSU-rRNA- 5.8S rRNA- LSU-rRNA)	1
endonucleolytic cleavage to generate mature 5'-end of SSU-rRNA from (SSU-rRNA- 5.8S rRNA- LSU-rRNA)	2
endopeptidase activator activity	1
endopeptidase activity	23
endopeptidase Clp complex	3
endopeptidase complex	20
endopeptidase inhibitor activity	1
endopeptidase regulator activity	2
endoplasmic reticulum	173
endoplasmic reticulum calcium ion homeostasis	1
endoplasmic reticulum chaperone complex	1
endoplasmic reticulum exit site	1
endoplasmic reticulum lumen	8
endoplasmic reticulum membrane	73
endoplasmic reticulum membrane organization	1
endoplasmic reticulum organization	4
endoplasmic reticulum palmitoyltransferase complex	2
endoplasmic reticulum quality control compartment	1
endoplasmic reticulum Sec complex	1
endoplasmic reticulum stress-induced pre-emptive quality control	1
endoplasmic reticulum subcompartment	74
endoplasmic reticulum to cytosol transport	2
endoplasmic reticulum to Golgi vesicle-mediated transport	8
endoplasmic reticulum tubular network	1
endoplasmic reticulum unfolded protein response	7
endoribonuclease activity	6
endoribonuclease activity- producing 5'-phosphomonoesters	2
endoribonuclease complex	1
endosomal transport	17
endosomal vesicle fusion	2
endosome	90
endosome membrane	23
endosome organization	3
endosome to lysosome transport	8
endosome to lysosome transport via multivesicular body sorting pathway	3
endosome transport via multivesicular body sorting pathway	6
endosperm development	4
endothelial cell development	1
endothelial cell differentiation	1
endothelial cell morphogenesis	1
endothelium development	1
energy coupled proton transport- down electrochemical gradient	1
energy derivation by oxidation of organic compounds	30
energy homeostasis	1
energy quenching	1
energy reserve metabolic process	12
enone reductase activity	1
enoyl-CoA hydratase activity	4
ensheathment of neurons	1
ent-cassa-12-15-diene 11-hydroxylase activity	1
ent-kaurenoate oxidase activity	1
enteric nervous system development	1
entrainment of circadian clock	2
entry into diapause	1
envelope	246
enzyme activator activity	22
enzyme binding	87
enzyme inhibitor activity	8
enzyme linked receptor protein signaling pathway	14
enzyme regulator activity	46
enzyme-directed rRNA 2'-O-methylation	1
enzyme-directed rRNA pseudouridine synthesis	3
epidermal cell differentiation	2
epidermal cell fate specification	1
epidermal growth factor catabolic process	1
epidermal stem cell homeostasis	1
epidermis development	4
epithelial cell development	2
epithelial cell differentiation	5
epithelial cell differentiation involved in prostate gland development	1
epithelial cell migration	1
epithelial cell morphogenesis	1
epithelial cilium movement involved in determination of left/right asymmetry	1
epithelial cilium movement involved in extracellular fluid movement	1
epithelial tube formation	1
epithelial tube morphogenesis	3
epithelium development	13
epithelium migration	1
epoxide hydrolase activity	1
epsilon DNA polymerase complex	1
equatorial cell cortex	1
equatorial microtubule organizing center	1
ER body organization	1
ER overload response	1
ER to Golgi transport vesicle membrane	3
ER ubiquitin ligase complex	1
ER-associated misfolded protein catabolic process	2
ER-nucleus signaling pathway	2
ERAD pathway	13
ERCC4-ERCC1 complex	1
error-free translesion synthesis	2
error-prone translesion synthesis	4
erythrose 4-phosphate/phosphoenolpyruvate family amino acid biosynthetic process	2
erythrose 4-phosphate/phosphoenolpyruvate family amino acid catabolic process	1
erythrose 4-phosphate/phosphoenolpyruvate family amino acid metabolic process	4
ESC/E(Z) complex	1
ESCRT complex	5
ESCRT I complex	1
ESCRT II complex	2
ESCRT III complex	2
establishment of cell polarity	3
establishment of chromosome localization	10
establishment of localization	341
establishment of localization in cell	128
establishment of mitochondrion localization	3
establishment of mitochondrion localization- microtubule-mediated	3
establishment of mitotic spindle localization	1
establishment of organelle localization	18
establishment of planar polarity	1
establishment of plastid localization	1
establishment of protein localization	96
establishment of protein localization to chloroplast	9
establishment of protein localization to endoplasmic reticulum	4
establishment of protein localization to membrane	11
establishment of protein localization to mitochondrial membrane	1
establishment of protein localization to mitochondrion	8
establishment of protein localization to organelle	51
establishment of protein localization to peroxisome	5
establishment of protein localization to plasma membrane	1
establishment of protein localization to vacuole	11
establishment of protein-containing complex localization to telomere	1
establishment of RNA localization	21
establishment of spindle localization	1
establishment of tissue polarity	1
establishment of vesicle localization	2
establishment or maintenance of cell polarity	5
establishment or maintenance of cytoskeleton polarity	1
establishment or maintenance of microtubule cytoskeleton polarity	1
ethanolamine-containing compound metabolic process	1
ether hydrolase activity	1
ethylene binding	2
ethylene biosynthetic process	1
ethylene metabolic process	1
ethylene receptor activity	2
ethylene-activated signaling pathway	12
etioplast organization	2
euchromatin	3
eukaryotic 48S preinitiation complex	2
eukaryotic translation initiation factor 2 complex	1
eukaryotic translation initiation factor 2B complex	5
eukaryotic translation initiation factor 3 complex	6
eukaryotic translation initiation factor 3 complex- eIF3m	1
excretion	1
exit from host	1
exit from host cell	1
exit from mitosis	3
exocrine system development	1
exocyst	3
exocyst assembly	1
exocyst localization	1
exocytic process	2
exocytic vesicle	2
exocytic vesicle membrane	1
exocytosis	15
exodeoxyribonuclease activity	4
exodeoxyribonuclease activity- producing 5'-phosphomonoesters	4
exon-exon junction complex	1
exonuclease activity	20
exonuclease activity- active with either ribo- or deoxyribonucleic acids and producing 5'-phosphomonoesters	13
exonucleolytic catabolism of deadenylated mRNA	6
exonucleolytic trimming involved in rRNA processing	3
exonucleolytic trimming to generate mature 3'-end of 5.8S rRNA from tricistronic rRNA transcript (SSU-rRNA- 5.8S rRNA- LSU-rRNA)	3
exopeptidase activity	13
exoribonuclease activity	9
exoribonuclease activity- producing 5'-phosphomonoesters	9
exoribonuclease complex	10
exosomal secretion	1
exosome (RNase complex)	10
exploration behavior	1
export across plasma membrane	1
external encapsulating structure	62
external encapsulating structure organization	32
external side of cell wall	1
external side of plasma membrane	1
extracellular exosome	1
extracellular exosome biogenesis	1
extracellular matrix	1
extracellular matrix assembly	11
extracellular matrix disassembly	1
extracellular matrix organization	13
extracellular organelle	1
extracellular region	65
extracellular space	11
extracellular structure organization	13
extracellular vesicle	1
extracellular vesicle biogenesis	1
extrinsic component of cytoplasmic side of plasma membrane	3
extrinsic component of endoplasmic reticulum membrane	1
extrinsic component of endosome membrane	1
extrinsic component of lysosome membrane	1
extrinsic component of membrane	16
extrinsic component of mitochondrial inner membrane	1
extrinsic component of organelle membrane	4
extrinsic component of plasma membrane	3
extrinsic component of vacuolar membrane	1
eye development	2
eyelid development in camera-type eye	1
FAD binding	2
FAD biosynthetic process	1
FAD diphosphatase activity	1
FAD metabolic process	2
FAD transmembrane transport	1
FAD transmembrane transporter activity	1
farnesyl diphosphate biosynthetic process	1
farnesyl diphosphate metabolic process	3
farnesyl-diphosphate farnesyltransferase activity	1
farnesyltranstransferase activity	3
fat-soluble vitamin biosynthetic process	5
fat-soluble vitamin metabolic process	5
fatty acid beta-oxidation	12
fatty acid beta-oxidation using acyl-CoA dehydrogenase	4
fatty acid binding	1
fatty acid biosynthetic process	15
fatty acid catabolic process	13
[truncated: 6,044 more rows]

## Sheet: Table_S8
Supplementary Table 8 - Genes lost by family along the bryophyte stem
Orthogroup	N_Losses	Ath_Genes
10002	1	AT1G62050,	AT1G04780,	AT3G04470,	AT3G24210,	AT1G11740
10005	1.32	AT5G17330,	AT2G02010,	AT1G65960,	AT3G17760,	AT3G17720
10064	1.02	AT5G41460,	AT4G23490,	AT4G11350,	AT1G07850,	AT2G37730,	AT3G11420,	AT4G15240,	AT1G05280,	AT1G01570,	AT4G00295,	AT5G12460
10100	20.55	AT3G12630,	AT1G51200,	AT2G36320,	AT1G12440,	AT4G12040,	AT4G22820,	AT2G27580,	AT3G52800,	AT4G14225,	AT4G25380
10133	0.54	AT2G02990,	AT1G14220,	AT1G26820,	AT1G14210
10134	2.63	AT1G76690,	AT1G09400,	AT1G17990
10158	0.99	AT5G05820,	AT3G10290,	AT1G12500
10165	0.54	AT5G17820,	AT4G26010,	AT3G03670,	AT5G22410,	AT5G24070,	AT2G43480,	AT1G34510,	AT4G33870
10202	1	AT5G53450
1021	0.59	AT1G74055,	AT3G57500,	AT2G26520
10221	0.54
10284	0.94
10296	0.64	AT5G61750
10322	0.9	AT2G17120
10404	14.06	AT3G52720,	AT4G20990,	AT2G28210,	AT1G08080,	AT1G08065,	AT4G21000,	AT5G04180
10408	0.7	AT3G22850,	AT5G43830,	AT4G27450,	AT3G15450
10472	0.61	AT1G12860,	AT3G26744
10511	0.69	AT3G51370,	AT4G38520,	AT5G66080,	AT5G06750,	AT3G17090,	AT3G12620,	AT3G55050,	AT4G33920,	AT5G02760
10544	1	AT3G20580,	AT4G16120,	AT4G27110,	AT5G49270,	AT3G16860
10587	4.31	AT3G51440,	AT3G51430,	AT3G51450,	AT3G51420
1066	1.48	AT1G52740,	AT2G38810,	AT4G13570
10710	3.45	AT1G22400,	AT1G22370,	AT1G22340,	AT1G78270,	AT1G22380,	AT1G22360
10729	1.13	AT4G34050,	AT1G24735,	AT1G67980,	AT4G26220,	AT1G67990
10748	0.54	AT1G76610,	AT1G21050,	AT2G22460,	AT2G37880,	AT5G65340
10771	1.04	AT1G13130,	AT3G26140,	AT5G17500,	AT3G26130,	AT5G16700
10772	0.72	AT5G06690,	AT5G04260
10863	0.62
10881	1	AT5G35460
10914	1	AT4G36050
10922	1.19	AT5G10050,	AT5G65205
10932	0.66
11080	0.75	AT3G10320,	AT2G41640,	AT2G03370,	AT2G03360,	AT3G57380
11163	0.52	AT1G71900,	AT4G13800,	AT4G09640,	AT2G21120,	AT4G38730
11175	1.66	AT1G44780,	AT4G08310
11258	0.64	AT1G10970,	AT4G33020,	AT1G60960
11292	0.64	AT5G08520,	AT5G04760,	AT1G49010,	AT3G10580,	AT4G09450,	AT3G10585,	AT5G23650,	AT3G10595,	AT5G47290
11376	14.21	AT4G32890,	AT3G60530,	AT2G45050,	AT5G25830,	AT5G66320,	AT3G51080,	AT1G08010,	AT3G24050,	AT1G08000,	AT2G28340,	AT3G54810,	AT4G34680,	AT3G45170,	AT4G36240
114	3.1	AT3G01190,	AT5G15180,	AT4G11290,	AT1G05260,	AT3G21770,	AT1G05240,	AT2G39040
11424	0.56	AT2G24270
11433	0.75	AT4G16280,	AT2G47310
11450	0.95	AT5G10460
1148	1.28	AT3G19380,	AT1G49780
11529	0.95	AT5G20010,	AT5G55080
11542	0.67	AT3G61650
11560	1.09	AT3G10720,	AT5G04970,	AT4G02330,	AT2G47550,	AT1G02810,	AT3G10710,	AT5G04960,	AT1G53840,	AT3G14300,	AT5G27870,	AT4G33230,	AT3G05610,	AT2G26450,	AT2G47040,	AT3G62170,	AT5G49180,	AT3G06830,	AT4G15980,	AT3G47670
11566	0.87	AT1G08030
1161	1.24	AT2G21130,	AT2G16600,	AT4G34870,	AT3G56070,	AT3G22920
11633	0.63	AT2G39720,	AT5G59550,	AT3G46620,	AT5G02160,	AT3G30460
11723	0.74	AT1G28280,	AT2G33780,	AT3G15300,	AT1G80450,	AT5G53830
11835	0.76	AT1G01310,	AT5G57625,	AT4G30320,	AT4G25790,	AT4G25780,	AT4G31470
11870	0.93	AT3G02300
11901	1	AT1G68185
11923	4.01	AT3G09410,	AT3G09405,	AT4G19420,	AT5G45280,	AT4G19410,	AT3G62060,	AT1G57590,	AT5G26670,	AT2G46930,	AT5G23870,	AT1G09550
11928	1.08
11932	0.62	AT5G24860,	AT5G10625,	AT4G31380
12000	1
12136	10.95	AT2G35000,	AT2G35420,	AT3G05200,	AT1G72200,	AT5G27420,	AT4G17920,	AT4G09130,	AT1G35330,	AT4G09120,	AT1G22500,	AT4G40070,	AT4G09110,	AT2G34990,	AT1G32361,	AT4G30370,	AT2G27940,	AT4G09100,	AT5G46650
12164	1.84	AT1G27650,	AT3G44785
12165	0.91	AT5G35400
12168	0.88	AT3G26760,	AT3G26770,	AT4G03140
12195	0.72	AT5G13700
12288	0.83	AT1G08040,	AT1G67850,	AT3G27470,	AT3G26440,	AT1G13000,	AT1G24570,	AT2G25905
12297	0.92	AT5G21960,	AT1G19210,	AT1G74930,	AT4G31060
12305	18.14	AT5G54160,	AT1G21120,	AT1G76790,	AT1G77520,	AT5G53810,	AT1G33030,	AT1G63140,	AT1G51990,	AT1G62900,	AT5G37170,	AT1G77530
12349	0.98	AT1G10310
12353	0.57
1236	0.86	AT1G73805,	AT5G26920,	AT5G62570
12403	0.56	AT3G51930,	AT5G50120,	AT1G24530,	AT1G24130
12420	0.67
12525	7.7	AT3G27200,	AT5G07475,	AT2G44790,	AT1G72230,	AT3G60270,	AT1G22480,	AT3G60280
12537	1.2	AT5G14285,	AT3G25950,	AT3G27270
12549	0.53	AT4G02780
12550	0.71	AT4G14430,	AT4G14440,	AT1G65520
1259	1
12633	1.21	AT2G03890,	AT1G26270,	AT1G13640,	AT2G40850,	AT3G56600,	AT3G51190
12686	0.65	AT1G09430,	AT1G10670
12752	0.87	AT1G24650,	AT1G66150,	AT2G01820,	AT3G23750,	AT4G29654
12756	0.89	AT5G65730,	AT4G37800,	AT2G14620
12785	1.2
12800	11.17	AT5G28840,	AT5G66390,	AT2G18150,	AT4G36430,	AT1G44970,	AT2G35380,	AT3G50990
12823	0.99	AT5G07400
12841	0.87	AT5G63110,	AT4G38130,	AT5G35600
12884	0.71	AT3G26850,	AT2G33835
12917	0.52	AT1G16905,	AT1G78860,	AT1G78820
12936	1
12950	0.86	AT1G55690,	AT1G75370,	AT4G39180,	AT4G39170,	AT3G24840,	AT5G56160,	AT2G21520,	AT2G18180,	AT4G36490,	AT4G34580,	AT1G19650,	AT2G16380,	AT2G21540,	AT5G47510
12968	0.75	AT5G05770,	AT3G11260,	AT3G18010,	AT5G59340,	AT1G46480,	AT2G01500,	AT2G17950,	AT2G28610
12983	0.98
13042	0.73	AT5G23850,	AT3G48980,	AT2G45830,	AT3G61270,	AT1G63420,	AT3G61280,	AT2G45840,	AT3G61290
13079	1.1	AT1G47380,	AT1G09160,	AT1G68410
13127	0.91	AT1G01170,	AT4G00860
13149	0.66
13291	0.65	AT4G23560,	AT3G43860,	AT3G42153
13307	1.29	AT2G37870,	AT5G05960,	AT3G53980,	AT5G59070,	AT1G73160,	AT4G19460
1332	1.85	AT4G35840,	AT2G17730,	AT5G66070,	AT1G74410,	AT3G20395,	AT4G38140
13323	0.88	AT4G08150,	AT1G23380,	AT1G70510,	AT1G62360
13385	0.66	AT1G32900
13414	0.52	AT3G07860
13420	0.98
13423	0.96
13477	1.99	AT5G03040,	AT3G52290,	AT3G09710,	AT2G26410,	AT5G13460
13487	0.83	AT4G21060,	AT5G62620,	AT1G74800,	AT1G27120
1353	0.65	AT2G03500,	AT1G25550,	AT1G68670,	AT1G13300,	AT3G25790,	AT1G49560,	AT3G19070,	AT4G37180
13556	2.82	AT4G12080,	AT1G63470,	AT1G63480,	AT2G33620,	AT2G36560,	AT2G45850,	AT3G61310,	AT3G04590,	AT5G28590,	AT4G00200,	AT4G22770,	AT4G17950,	AT5G46640,	AT4G25320,	AT5G51590,	AT5G62260,	AT4G39925
13564	7.81	AT1G49240,	AT2G42090,	AT2G42100,	AT2G42170
13606	0.53	AT3G61960,	AT1G49180
13612	0.81	AT1G16330
13618	0.62	AT1G79930
13622	1.29	AT1G20693,	AT2G17560,	AT4G39110,	AT5G61350,	AT4G35570,	AT3G51880
13655	0.68	AT5G15700,	AT2G24120,	AT1G68990
13667	0.51	AT3G02050,	AT2G30070,	AT4G23640
1372	0.54	AT1G32360,	AT3G19360,	AT2G35430
13749	2.16	AT5G57620,	AT5G65790,	AT2G36890,	AT5G23000,	AT3G49690,	AT4G37780
13772	0.93
13839	0.68	AT5G41380,	AT1G04500,	AT1G63820,	AT3G12890,	AT2G33350,	AT5G59990
13846	8.84	AT1G70500,	AT3G15720,	AT5G17200,	AT1G80170,	AT5G27530,	AT5G44840,	AT3G07970,	AT2G41850,	AT1G23460,	AT5G39910,	AT1G80140,	AT3G57510,	AT4G35670,	AT4G32370,	AT4G32380,	AT4G32375
13862	1.71
13913	0.97	AT2G35800,	AT2G26360
13967	1	AT3G19190
14168	0.53	AT1G78160,	AT1G22240,	AT5G56510,	AT4G08840,	AT1G35730,	AT1G35750,	AT5G09610
14212	0.59	AT3G58090
14220	1
14234	0.83	AT3G22370,	AT3G22360,	AT3G27620,	AT5G64210,	AT1G32350
14256	0.76	AT3G27785,	AT4G18770,	AT5G58850,	AT5G11050,	AT2G25230,	AT5G40430,	AT5G40360
14321	0.61	AT1G07890,	AT3G09640
14325	0.55	AT1G43710
1435	3.27
14352	1.05	AT5G58003,	AT1G20320,	AT5G54210,	AT3G17550,	AT3G19600,	AT2G04930,	AT2G02290,	AT1G43610
1439	0.69	AT3G16200,	AT5G11550
14402	0.58	AT3G12130,	AT5G06770
14450	0.78	AT3G53630,	AT1G55710
14456	0.78	AT2G45430,	AT2G42940,	AT4G17800,	AT2G35270,	AT4G14465,	AT1G20900,	AT1G76500,	AT4G35390,	AT3G60870,	AT4G12050,	AT3G04570,	AT3G55560
14457	1.31	AT5G12870,	AT3G08500,	AT1G09540,	AT5G52260,	AT3G12720,	AT4G01680,	AT1G57560,	AT5G26660
14469	0.66
14477	0.83	AT3G06440,	AT1G26810
14600	0.7	AT1G52570,	AT5G25370
1461	0.82	AT5G53940,	AT2G40110,	AT3G08990,	AT3G11230,	AT3G55890
14636	5.44
14660	0.8	AT1G62990,	AT5G25220,	AT5G11060,	AT4G32040
14702	0.86	AT1G47980,	AT3G62730
14710	8.51	AT1G75280,	AT4G39230,	AT1G75290,	AT1G75300,	AT1G19540,	AT4G34540
14804	0.52	AT5G57170,	AT3G59980,	AT5G01650,	AT3G51660
14834	1.39	AT4G20040,	AT4G20050
14843	1.09	AT5G37510
14845	1.81	AT4G35280,	AT2G17180,	AT5G56200,	AT2G26940
14853	1.22	AT1G12580
14894	0.9	AT1G74790,	AT5G62630,	AT5G39970
14895	0.54	AT1G15950
14912	0.96	AT1G24290
14925	0.76	AT1G78130,	AT5G10190
14935	0.61
14968	0.95	AT1G58340,	AT4G23030,	AT2G38510,	AT4G29140,	AT5G19700,	AT5G52050
150	0.69	AT4G37260,	AT5G67300,	AT2G23290,	AT3G50060
15012	1.09	AT4G37540,	AT3G49940,	AT5G67420
15019	3.07	AT2G32070,	AT3G44260,	AT5G10960,	AT5G22250,	AT1G06450,	AT3G44240,	AT1G61470,	AT1G27820,	AT1G15920
15030	0.77
15050	1.23
15077	0.67	AT5G51980,	AT4G25440,	AT5G51970,	AT5G40880,	AT5G49200
15099	7.84	AT5G60250,	AT2G25370,	AT3G45580,	AT4G19670,	AT3G45570,	AT3G45560,	AT3G43750,	AT2G26130,	AT3G45480,	AT3G45460,	AT2G26135,	AT3G45540,	AT2G19610,	AT5G07640,	AT2G25360,	AT2G21420,	AT5G37560,	AT3G45470,	AT2G22940,	AT3G45555,	AT3G45510,	AT3G43180,	AT3G45500,	AT3G45525
1511	0.95	AT1G71695
15148	0.95	AT3G19620,	AT5G64570,	AT5G09730,	AT5G09700
15150	0.88	AT5G58640,	AT3G47300
15270	0.62	AT1G76900,	AT1G53320,	AT1G25280,	AT1G43640,	AT2G47900,	AT5G18680,	AT3G06380,	AT1G47270,	AT2G18280,	AT1G61940
1533	0.91	AT4G28750,	AT2G20260
15506	0.87
15509	1.04	AT3G12750,	AT1G05300,	AT2G32270,	AT2G30080,	AT2G04032,	AT1G31260,	AT4G19690,	AT4G19680,	AT5G62160
15548	0.52
15618	0.72	AT1G33470,	AT1G22910,	AT2G46780,	AT3G06970,	AT3G54770,	AT5G11412,	AT5G53680,	AT5G53720
15654	0.73
15750	1.86	AT5G15650,	AT3G08900,	AT5G16510,	AT5G50750
15751	0.72	AT4G00430
15782	0.98	AT1G05870,	AT2G43340,	AT2G31560
15808	0.91	AT3G52525,	AT3G11620,	AT2G36026,	AT5G22240
15840	0.66	AT2G16800,	AT4G35080
15850	2.12	AT1G18970,	AT1G18980,	AT3G62020,	AT1G09560,	AT1G02335,	AT5G26700,	AT3G05930,	AT1G74820
15865	0.53	AT2G47250,	AT5G14900
15881	1.76	AT4G38460,	AT4G36810,	AT2G18620,	AT1G49530,	AT3G20160,	AT2G18640,	AT2G23800,	AT3G14530,	AT3G32040
1592	3.5	AT4G14880,	AT2G43750,	AT3G03630,	AT3G59760,	AT3G04940,	AT5G28020,	AT3G22460,	AT3G61440
15929	1.26	AT1G49030,	AT3G18460,	AT3G18470,	AT3G18450,	AT1G14870,	AT5G35525,	AT1G68610,	AT1G14880,	AT1G52200,	AT1G58320,	AT1G68630
1600	11.12	AT3G52440,	AT1G21340,	AT5G60200,	AT5G65590,	AT4G38000,	AT1G28310,	AT2G28510,	AT3G45610,	AT5G60850,	AT5G62940
16014	9.33	AT3G19430
16054	1.38	AT1G08600
16152	1	AT2G32590
16157	2.14	AT3G17070,	AT3G42570
16172	3.14	AT5G66460,	AT1G02310,	AT3G10890,	AT3G10900,	AT3G30540
16178	1.6	AT5G19730
16183	0.87	AT5G50720,	AT4G24960
16185	1	AT2G36960
16197	0.51	AT5G03760,	AT5G22740,	AT1G23480,	AT2G35650,	AT5G16190,	AT3G56000,	AT1G24070,	AT4G16590,	AT4G13410
16210	1	AT4G35870
16222	0.93	AT3G24650,	AT3G26790,	AT1G28300
16271	0.88	AT3G11980,	AT3G56700,	AT3G60060
163	0.54
16310	1.22	AT5G28060,	AT3G04920
16392	1
16406	0.95	AT5G45400,	AT2G06510,	AT4G19130
16448	2.85	AT3G13570,	AT5G18810,	AT1G55310,	AT3G55460
16484	0.69	AT4G16640,	AT2G45040,	AT1G59970,	AT1G70170,	AT1G24140
16507	0.83	AT1G55570,	AT3G13400,	AT1G76160,	AT4G22010,	AT1G41830,	AT5G66920,	AT1G21850,	AT1G21860,	AT4G38420,	AT1G75790,	AT2G23630,	AT4G37160,	AT4G28090
1651	1.49	AT2G27730,	AT5G22390
16514	0.64	AT3G03773,	AT4G02450
16559	0.54	AT2G16485,	AT5G63700,	AT5G08430,	AT2G18090,	AT5G23480
1657	1
16571	1.16	AT4G35190,	AT2G37210,	AT2G28305,	AT5G11950,	AT2G35990,	AT5G06300,	AT5G03270,	AT5G26140
16598	0.77	AT5G16460,	AT1G29760,	AT2G34380
16633	0.89	AT2G04660
1664	6.89	AT3G54820,	AT4G35100,	AT2G37170,	AT2G16835,	AT5G60660,	AT2G39010
16698	0.86	AT3G20890,	AT5G66010
16710	1.08
1682	0.93	AT4G12860,	AT2G43290,	AT1G05990,	AT3G07490,	AT3G59440,	AT4G03290,	AT3G59450
1684	0.62	AT2G35690
16846	1.04	AT5G06800,	AT3G04450,	AT5G29000,	AT4G28610,	AT2G01060,	AT2G20400
16898	0.52	AT1G12740,	AT1G78490,	AT5G48000,	AT1G55940,	AT4G15300,	AT4G15310,	AT1G65670,	AT3G44970,	AT4G15396,	AT3G30290
16951	0.68
16960	1.5	AT3G45600,	AT5G60220,	AT4G30430,	AT4G28050,	AT3G12090,	AT4G23410,	AT2G23810,	AT1G18520,	AT5G23030,	AT2G03840
16964	1	AT2G28130
17002	1.19
17028	0.94	AT1G13340,	AT2G19710,	AT4G29440,	AT3G15490
17085	0.83	AT3G19950,	AT3G60080,	AT1G50350,	AT2G44330
17111	0.53	AT3G09590,	AT1G50050,	AT1G50060,	AT2G14580,	AT4G33720,	AT2G14610,	AT3G19690,	AT5G26130,	AT4G33710,	AT2G19970,	AT2G19980,	AT2G19990,	AT5G02730,	AT4G07820,	AT4G33730
17164	4.99	AT2G42850,	AT5G36130,	AT5G36110,	AT5G36140
17175	0.79
17197	12.29	AT3G49710,	AT1G68930
172	0.58	AT1G27920,	AT5G55230,	AT2G01910,	AT1G14690,	AT5G51600,	AT3G60840,	AT5G62250,	AT4G26760,	AT2G38720
17211	2.1	AT1G47710,	AT2G25240,	AT3G45220,	AT2G26390,	AT1G64030,	AT2G14540,	AT1G62170,	AT1G51330,	AT1G63280,	AT1G64010,	AT1G62160,	AT2G35580,	AT1G64020,	AT2G35555
17262	3.38	AT2G15680,	AT1G24620,	AT2G41410,	AT3G10190,	AT1G18210,	AT1G73630,	AT1G66400,	AT5G37770,	AT2G36180,	AT5G17470,	AT3G03400,	AT3G03430
1728	0.62	AT5G46190,	AT4G18375,	AT5G15270,	AT1G14170,	AT2G03110,	AT5G53060
17338	0.89	AT2G16950,	AT2G16960
17347	0.7
17362	0.8
17500	0.83	AT3G44190,	AT5G22140
17603	0.89	AT4G19045,	AT5G20430,	AT5G20440
17736	0.78	AT3G09920,	AT1G01460,	AT4G01190
17766	8.83	AT2G36630,	AT2G25737,	AT1G06870,	AT2G30440,	AT3G24590
17767	0.69	AT1G54300,	AT3G05770
17784	0.66	AT4G38620,	AT1G22640,	AT4G09460,	AT2G16720,	AT1G35515,	AT1G71030,	AT4G34990
17852	0.72	AT1G23750,	AT1G03810,	AT4G28440,	AT2G33845,	AT1G10590
17873	0.82
17880	1.45	AT5G19480,	AT5G12230
17935	0.54	AT5G54130,	AT1G02270
17949	1
17978	0.66
18	0.82
1801	0.97	AT1G29770,	AT5G45700,	AT1G29780
18024	0.51	AT1G29330,	AT3G25040
18038	1	AT5G59700,	AT1G11200,	AT4G21570,	AT5G54380,	AT2G23200,	AT2G39360
18062	0.99
18076	1.01	AT2G43070,	AT1G05820,	AT1G63690,	AT1G01650
18080	1.13	AT4G16830,	AT4G17520,	AT5G47210
18088	1.04	AT2G18050
18121	1.43	AT1G32240,	AT5G16560,	AT5G42630,	AT4G17695
18122	0.91	AT4G32300,	AT5G35370,	AT5G20050
18144	0.99	AT2G36660,	AT3G16380,	AT5G03580
18161	0.79	AT1G33170,	AT4G10440,	AT2G45750,	AT4G00750,	AT2G43200
1826	0.91	AT5G11540
18341	1	AT1G73200,	AT1G17820
18366	0.94	AT1G61820,	AT4G21760,	AT1G61810,	AT3G18080,	AT3G18070
18381	0.63	AT5G43310,	AT4G27430,	AT1G61100
18421	1.28	AT4G26850,	AT5G55120
1847	1.31	AT5G20280,	AT5G11110,	AT1G04920,	AT4G10120
18492	0.93	AT3G53950
1851	0.65	AT5G38110,	AT1G66740
18517	1.04	AT3G14010,	AT1G54170
18618	0.71	AT1G07090,	AT3G23290,	AT5G58500,	AT1G16910,	AT1G78815,	AT2G42610,	AT4G18610,	AT3G04510,	AT2G31160,	AT5G28490
18633	1.35
1866	0.61
18660	1.27	AT1G02290,	AT3G45830
18715	1.02
18747	0.88	AT3G61640,	AT5G24105,	AT5G53250
18755	0.58	AT1G78230,	AT4G03260
18757	0.62	AT5G19350,	AT4G27000,	AT1G47500,	AT1G11650,	AT5G54900,	AT3G19130,	AT1G49600
18791	0.8	AT2G20540
18849	1	AT2G28450
18887	0.85
18901	0.64	AT3G22530,	AT4G14830
18946	3.16	AT5G45190,	AT4G19600,	AT1G27630,	AT1G35440,	AT4G19560
18949	3.16	AT4G11600,	AT2G25080,	AT4G31870,	AT2G31570,	AT3G63080,	AT2G48150,	AT1G63460,	AT2G43350
18960	1.81	AT4G22140,	AT4G04260,	AT4G39100
18996	0.53	AT3G26120,	AT5G07930,	AT1G67770,	AT1G37140
19011	0.88	AT4G31860,	AT2G25070
19012	0.67	AT2G29690,	AT5G05730,	AT3G55870
19016	0.79	AT3G14160,	AT3G47610,	AT3G14140
19019	0.52	AT2G17975
19029	2.51	AT3G10870,	AT4G16690,	AT5G58310
19147	0.93	AT3G09740,	AT3G45280,	AT3G61450
19163	1.57	AT3G56680,	AT2G40960,	AT3G10770,	AT5G05100
19214	3.48	AT4G39700,	AT1G71050,	AT1G22990,	AT4G08570,	AT4G35060,	AT4G38580,	AT5G66110,	AT5G17450
19221	1.93	AT3G12500,	AT1G02360,	AT4G01700
19283	0.53	AT5G13870,	AT2G06850,	AT3G25050,	AT4G13090,	AT4G13080,	AT3G48580
19287	0.96	AT1G17980,	AT3G06560,	AT5G02670
19352	0.62	AT4G35785,	AT1G07350
19400	0.57
19439	8.3	AT2G30980,	AT5G14640,	AT3G05840,	AT1G09840,	AT3G61160,	AT4G00720
19446	1	AT5G55100
19484	1.71	AT4G39330,	AT4G37970,	AT2G21730,	AT4G37990,	AT4G37980,	AT3G07020,	AT1G43620
19522	0.85	AT1G14520,	AT2G19800,	AT4G26260
19548	0.63	AT5G06530
19583	0.51	AT2G44190,	AT3G60000
19627	1.19	AT2G41980,	AT3G61790,	AT4G27880,	AT3G13672,	AT5G53360
19670	0.69	AT3G23600,	AT3G23570
19704	0.8	AT1G18950,	AT5G25580
1974	1.09	ATCG00800,	ATCG00810
19765	0.78	AT5G18750,	AT4G18680,	AT3G14880,	AT4G18690,	AT4G18660,	AT5G45830,	AT5G18720
19773	2.5	AT5G44260,	AT1G03790,	AT2G19810,	AT4G29190,	AT2G25900
19781	1.3	AT3G54420,	AT2G43590,	AT1G56680,	AT2G43600,	AT2G43610,	AT2G43620,	AT2G43580,	AT2G43570,	AT3G47540
19800	0.58	AT4G26610,	AT5G47750,	AT5G46680,	AT3G12690,	AT1G79250,	AT1G16440,	AT2G44830,	AT3G27580,	AT5G40030
19874	0.9	AT2G06040,	AT5G21900
19901	0.98	AT1G66170,	AT2G01810,	AT5G22260,	AT1G33420,	AT2G07714
19911	1.64	AT1G72970,	AT1G12570,	AT5G51950,	AT1G73050,	AT3G56060,	AT5G51930
19915	0.61	AT1G25420,	AT2G14830,	AT1G34220,	AT1G51900,	AT4G35730
19980	1.25	AT5G65600,	AT5G10530
20007	0.68	AT2G47380,	AT5G40382
20051	1.19	AT4G39860,	AT1G78150,	AT1G35780,	AT2G22270
2012	1.7	AT1G75490,	AT5G05410,	AT3G11020,	AT5G18450,	AT2G38340,	AT2G40340,	AT2G40350
2015	0.79	AT2G38230,	AT3G16050
20154	1
20162	0.59	AT1G23860,	AT4G31580
20185	0.73	AT4G10380,	AT1G80760
20208	0.75	AT1G73460,	AT3G17750
20236	1.26	AT1G76890,	AT3G10000,	AT5G03680,	AT1G33240,	AT1G76880,	AT5G28300,	AT5G47660
2024	1.9	AT2G30400,	AT5G58360,	AT5G01840,	AT1G06920,	AT4G04025,	AT4G18830,	AT5G19650
20329	0.79	AT5G48850,	AT1G04770,	AT3G51280,	AT1G49940,	AT5G22794
20342	5.12	AT5G57840,	AT5G48930,	AT2G19070
20382	0.52	AT2G17870,	AT4G36020,	AT2G21060,	AT4G38680
20390	1.02	AT5G25050,	AT1G79710,	AT5G10820,	AT5G25040
20391	1.41	AT4G23050,	AT3G06620,	AT1G67890,	AT3G06640,	AT3G06630
20414	0.54	AT3G22490,	AT3G22500,	AT5G27980,	AT1G03120,	AT5G53260,	AT5G53270
20543	2.78	AT2G34060,	AT3G28200,	AT5G40150,	AT5G47000,	AT4G17690,	AT1G24110
20606	1.04	AT3G03980,	AT3G04000,	AT4G13180,	AT5G18210
20607	1.21	AT1G77120,	AT5G24760
20612	0.92	AT4G26110,	AT2G19480,	AT5G56950,	AT3G13782
20613	1
20624	1	AT5G62760
2063	1.05	AT5G02140,	AT5G40020,	AT1G73620,	AT1G18250
20646	1.45	AT4G19760,	AT4G19810,	AT4G19800,	AT4G19820,	AT4G19730,	AT4G19770,	AT4G19740
20720	8.44	AT5G45890,	AT2G34080,	AT1G29110,	AT3G49340,	AT2G27420,	AT1G06260,	AT1G29080,	AT1G29090
20761	7.74	AT5G13930
20792	0.58	AT1G77620
20818	11.29	AT4G37790,	AT2G22800,	AT2G01430,	AT4G16780,	AT4G17460,	AT5G47370,	AT1G70920,	AT2G44910,	AT3G60390,	AT5G06710
2096	6.49	AT3G03080,	AT5G16970,	AT5G17000,	AT1G26320,	AT5G16980,	AT1G65560,	AT5G16960,	AT5G37940,	AT3G59845,	AT5G37960
2130	6.03	AT5G07430,	AT5G61680,	AT5G07420,	AT1G69940
2245	0.51
2282	1	AT3G01510
2318	0.52	AT5G02560,	AT5G59870,	AT5G27670
2343	0.95	AT5G28960,	AT5G28910
2355	5.55	AT4G13980,	AT4G18880,	AT3G22830,	AT5G16820,	AT1G32330,	AT3G02990,	AT4G17750,	AT5G03720,	AT1G67970,	AT1G77570,	AT2G26150,	AT3G24520,	AT3G51910,	AT3G63350,	AT4G18870,	AT5G45710,	AT4G19630,	AT5G43840,	AT5G54070
249	0.56	AT4G27360,	AT3G16120,	AT1G52245
2496	1.54
2503	1.28	AT1G53160,	AT2G42200,	AT5G43270,	AT1G27360,	AT1G27370,	AT3G15270,	AT2G33810,	AT1G69170,	AT3G57920
2524	1	AT1G79830
2532	1.64	AT1G56170,	AT5G63470,	AT1G08970,	AT5G27910,	AT5G50490,	AT5G50480,	AT5G50470
2547	1	AT3G49160
2564	0.62	AT2G04220,	AT5G48270,	AT3G13229,	AT4G12690,	AT3G04860,	AT5G28150,	AT2G25200,	AT5G11000,	AT2G27770,	AT2G36470
2624	0.75	AT1G19100
2627	0.96	AT1G71980,	AT4G09560,	AT1G35630,	AT1G35625,	AT1G22670,	AT5G66160
2755	8.37	AT4G12290,	AT3G43670,	AT1G62810
2785	0.57	AT1G63800,	AT2G46030,	AT5G41340
2852	0.64	AT2G26650,	AT2G41750,	AT2G25600,	AT4G32500
2883	0.6	AT3G12910,	AT1G26870,	AT5G39820,	AT2G43000
289	1.24	AT3G20640,	AT1G61660,	AT1G27660,	AT1G05710,	AT2G31730,	AT1G31050,	AT4G05170,	AT1G49830,	AT3G19500,	AT4G21340
2914	0.62	AT1G55790,	AT1G55800,	AT4G26485,	AT2G11045,	AT5G56075,	AT5G25030,	AT5G56060
2928	0.57
303	0.59	AT3G27530,	AT2G42390,	AT5G56360
305	0.83	AT5G66730,	AT3G45260,	AT5G60470,	AT4G02670,	AT5G03150
3098	1.29	AT4G24220,	AT5G58750,	AT5G02860
3142	0.86	AT3G02760
3169	0.76	AT4G01810,	AT3G16850,	AT3G62110,	AT4G33440,	AT4G23820,	AT5G41870,	AT3G06770,	AT5G49215
3339	2.41	AT1G72710,	AT4G26100,	AT4G28880,	AT2G19470,	AT4G08800
3380	0.62	AT4G35550,	AT1G20700,	AT1G20710
3382	0.51	AT4G11860,	AT4G22960
339	15.29	AT3G07340,	AT3G23690,	AT5G50915,	AT1G10120,	AT1G68920,	AT1G26260,	AT2G18300,	AT4G36540,	AT4G34530,	AT5G48560
342	0.63	AT4G33950,	AT3G50500,	AT1G10940,	AT5G63650,	AT2G23030,	AT1G78290,	AT4G11373,	AT4G40010
3499	1.52	AT1G80280,	AT1G15490,	AT2G40095,	AT3G55880,	AT1G52750
3521	0.71	AT2G16250,	AT4G39270
3573	1	AT3G01460
3584	0.78	AT1G05460
3589	1.31	AT3G11200,	AT5G20510,	AT5G26210,	AT3G42790,	AT1G14510,	AT2G02470
3622	0.76	AT1G65430,	AT2G31510,	AT1G05880,	AT1G05890,	AT2G31760,	AT2G31770,	AT2G31780,	AT5G08730,	AT5G63730,	AT5G63750,	AT5G63760,	AT5G63740
3625	0.53	AT2G05630,	AT3G15580,	AT3G06420,	AT4G04620,	AT4G16520,	AT1G62040,	AT2G45170,	AT3G60640
3630	9.37
3637	0.77	AT3G63340,	AT3G63320
3647	1.24	AT1G08720,	AT5G11850
3689	0.68	AT2G27820,	AT1G08250,	AT5G22630,	AT3G44720
3703	1
371	2.12	AT1G13195,	AT1G24440,	AT3G47160,	AT5G58787,	AT5G01520
3741	0.89	AT5G61030,	AT4G13850,	AT3G08000,	AT5G59865,	AT1G18630,	AT1G74230,	AT3G23830,	AT5G47320,	AT4G13860,	AT5G19030
382	1.24	AT4G36920,	AT5G67180,	AT2G28550,	AT5G60120,	AT2G39250,	AT3G54990
3829	1.23	AT2G21100,	AT1G65870,	AT1G22900,	AT2G21110,	AT5G42500,	AT1G55210,	AT3G13650,	AT3G13662,	AT3G13660,	AT1G58170,	AT4G38700
3846	0.54
385	0.92	AT5G39990,	AT5G15050,	AT1G71070,	AT1G03520,	AT4G03340,	AT4G27480,	AT3G15350,	AT1G53100,	AT2G37585,	AT3G03690,	AT3G24040
3862	0.7	AT2G30370,	AT4G14723,	AT3G22820
3866	1.33	AT1G67340,	AT5G50450
3893	0.66	AT3G44150,	AT3G11800,	AT2G15910,	AT3G48630
3921	26.08	AT1G14440,	AT2G02540,	AT1G69600,	AT1G14687,	AT5G60480,	AT5G15210,	AT3G28920,	AT1G75240,	AT2G18350,	AT3G50890,	AT5G39760,	AT4G24660,	AT5G42780,	AT5G65410
3932	0.55	AT5G17300,	AT5G37260,	AT1G18330
3936	1.71	AT3G13540
3937	10.89	AT5G03870,	AT1G64500,	AT1G32760,	AT4G10630,	AT3G11773,	AT5G06470,	AT5G01420
4016	1	AT1G07020
4022	1
403	1
4033	0.57	AT2G29940
4122	0.58	AT3G14270,	AT4G33240,	AT1G71010
4157	3.04	AT2G26560,	AT4G37050,	AT4G37060,	AT5G43590
4172	0.65	AT5G07710,	AT1G74390,	AT5G61390,	AT4G39810
418	20.58	AT5G19170,	AT2G44210,	AT5G56530,	AT1G55360,	AT2G44220,	AT5G18460,	AT2G44240,	AT3G48230,	AT5G25960,	AT2G44250,	AT2G17750,	AT2G03930,	AT2G19360,	AT2G20170,	AT4G23390,	AT4G23370,	AT4G23380,	AT4G23350,	AT4G23360,	AT4G23373,	AT2G27320,	AT2G35250,	AT2G38255,	AT4G17505,	AT4G17860,	AT3G16930,	AT5G25950,	AT5G46810,	AT5G46820,	AT5G46200
4189	0.73	AT2G43120,	AT1G50590,	AT3G59220,	AT3G59260,	AT3G59245
4195	0.52	AT1G08760,	AT3G14170,	AT2G31920,	AT3G19610
4208	0.89	AT1G51760,	AT1G51780,	AT5G56660,	AT1G44350
4211	0.8	AT1G53708,	AT3G55515,	AT2G39705,	AT2G36985,	AT1G07490,	AT2G29125,	AT5G59510,	AT3G46613,	AT1G17235,	AT4G35783,	AT3G53232
4228	0.58	AT1G71120
4236	0.52	AT2G03200,	AT4G30030,	AT4G30040,	AT4G04985
4260	0.6	AT2G41050,	AT4G20100,	AT4G36850
4283	1	AT2G23755
4354	0.9	AT3G45070,	AT2G03760,	AT5G07010,	AT1G13430,	AT1G13420,	AT2G03750,	AT2G03770,	AT1G28170,	AT2G27570,	AT1G18590,	AT1G74100,	AT1G74090,	AT5G43690,	AT4G26280,	AT3G51210
4432	1.07	AT5G23450
4572	1	AT4G00060
4581	1.01	AT1G56345
4647	0.94	AT5G43080,	AT5G25380,	AT5G11300,	AT1G80370,	AT1G15570,	AT1G44110,	AT1G77390,	AT1G47210,	AT1G47230,	AT1G47220
4650	0.61	AT3G10940
4677	2.33	AT5G53560,	AT2G32720,	AT1G26340,	AT5G48810,	AT2G46650
4686	0.65	AT2G47115,	AT1G10660,	AT5G62960,	AT3G27770,	AT1G70505
4700	1.08	AT1G32100,	AT4G13660
4733	0.61	AT5G54680,	AT1G51070,	AT3G23210,	AT4G14410
4734	0.94
4788	0.98	AT5G24030,	AT1G12480,	AT4G27970
4811	0.77	AT2G47180,	AT1G56600,	AT1G60470,	AT1G09350,	AT1G60450,	AT4G26250,	AT5G30500
4825	1.29	AT5G28540,	AT1G09080
4839	10.94	AT4G36880,	AT4G35350,	AT1G20850,	AT1G47128,	AT5G43060,	AT1G09850,	AT3G19390,	AT4G23520,	AT3G19400,	AT3G43960,	AT4G11320
4846	1.54	AT1G14600,	AT2G02060,	AT2G38300,	AT2G40260,	AT2G42660,	AT4G04555,	AT4G04605,	AT4G04580
4884	0.92	AT5G21090,	AT3G43740
4894	3.32	AT3G11110,	AT3G10910,	AT5G01880,	AT5G05280
4899	1.33	AT3G15510,	AT1G69490,	AT1G61110,	AT1G52880,	AT5G13180,	AT2G33480,	AT4G27410,	AT3G04070,	AT5G14000,	AT5G50820
4908	0.52	AT1G02690,	AT4G16143,	AT1G09270,	AT5G49305,	AT3G05720,	AT4G02150,	AT5G52000,	AT5G49310
4932	1.28	AT4G18530,	AT4G12840,	AT1G61240,	AT1G11170
4992	0.94	AT3G56820
5104	10.19	AT1G60750,	AT1G60680,	AT1G60690,	AT1G10810
5118	0.97	AT3G19210
5130	1.01	AT4G24630,	AT3G26935,	AT3G56930,	AT5G41060,	AT2G40990,	AT3G56920,	AT5G05070,	AT3G48760,	AT5G50020
5157	0.58	AT3G58690,	AT1G54820,	AT5G60080
516	0.55	AT3G27920,	AT5G40330,	AT5G14750,	AT5G52600,	AT5G35550
5217	2.09	AT3G25290,	AT4G12980,	AT4G17280,	AT5G35735,	AT2G04850,	AT3G07390,	AT5G47530,	AT3G59070,	AT5G48750
525	1.45	AT1G32583,	AT4G24972
5274	1.34	AT2G43710,	AT3G02630,	AT1G43800,	AT3G02610
5290	1.17	AT5G46090,	AT4G18425,	AT3G02430,	AT4G24310,	AT3G21550,	AT5G39650,	AT3G21520,	AT4G28485,	AT5G27370
5332	1.3	AT1G01250,	AT5G11590,	AT5G25810,	AT1G77200,	AT4G16750,	AT2G25820,	AT4G32800,	AT3G60490,	AT2G35700,	AT2G44940,	AT3G16280
5407	0.63	AT4G03400,	AT2G46370
5413	2.21	AT2G28900,	AT4G16160
5445	0.63	AT5G55670,	AT1G13190
5460	1.65	AT2G45470,	AT3G60900,	AT4G12730,	AT5G55730,	AT3G12660,	AT2G24450,	AT4G31370
5509	1.41	AT1G17590,	AT1G72830,	AT1G54160,	AT3G14020,	AT1G30500,	AT2G34720,	AT3G05690,	AT5G06510,	AT3G20910,	AT5G12840
5552	1.33	AT3G56850,	AT2G41070
565	0.81	AT3G48660,	AT5G08391,	AT3G27030,	AT3G27027,	AT3G01940,	AT3G01950,	AT5G14110,	AT5G40960,	AT5G50560
5656	8.04	AT1G74110,	AT3G61880,	AT2G46660,	AT1G01190,	AT1G13710,	AT5G09970
5713	0.56
575	0.78	AT3G44590,	AT2G27710,	AT3G28500,	AT5G40040
5856	0.97	AT1G21380,	AT2G38410,	AT5G63640,	AT4G32760,	AT3G08790,	AT1G76970,	AT5G01760
5967	8.59	AT1G73730,	AT2G27050,	AT3G20770,	AT5G10120,	AT5G65100,	AT5G21120
600	0.63	AT3G27925
6029	0.95
6048	1.44	AT5G43260
6087	2.44	AT2G30620,	AT1G06760
6093	0.98	AT2G20790
6152	1	AT3G01540,	AT5G14610
6163	0.64	AT3G22330,	AT3G22310,	AT5G26742
6200	1	AT1G21580
6223	0.73	AT2G15130,	AT2G15220,	AT2G15170
6265	1.57	AT2G17800,	AT4G28950,	AT5G62880,	AT5G45970,	AT2G44690,	AT4G35020
6314	0.81
6343	1.21	AT5G12030
638	0.87	AT5G22440
6451	3.41	AT1G20510,	AT1G20500,	AT1G20480,	AT4G19010,	AT5G63380,	AT1G20490,	AT5G38120
6457	1.09
647	0.72
6488	1.89	AT1G65620,	AT5G63090,	AT3G27650,	AT5G66870,	AT2G23660,	AT3G11090,	AT3G50510
6489	0.88	AT5G57330,	AT3G61610,	AT4G23730,	AT3G01590,	AT4G25900
6524	0.55
6557	1.14	AT4G19230,	AT2G29090,	AT3G19270
6560	1	AT3G48900
6589	0.93	AT5G14040,	AT3G48850
6590	0.91	AT5G58620,	AT2G41900,	AT5G12850,	AT2G40140,	AT3G55980,	AT5G07500
661	1.14	ATCG00480,	AT5G08680,	ATCG00470
6624	0.61	AT3G51620,	AT5G50890,	AT3G61690,	AT3G10700,	AT2G40520,	AT3G56320
6660	1.06	AT3G04720
6678	5.7	AT5G65700,	AT1G75820,	AT4G20270
6699	0.66	AT1G02420,	AT3G17210
6725	0.94	AT2G14960,	AT4G37390,	AT4G27260
6731	1.28	AT4G32390,	AT5G11230
6732	0.52	AT1G26840
6747	6.08	AT2G35030,	AT4G02750,	AT4G37170
6902	0.82
691	1.46	AT1G52540,	AT3G15890
6933	1.83	AT5G08250,	AT5G23190,	AT1G24540,	AT1G13140,	AT1G13150,	AT3G26125
7015	1	AT2G28250
7065	1.53	AT3G11180,	AT5G05600,	AT3G55970,	AT2G38240
707	1.88	AT1G68300,	AT3G11930,	AT3G58450,	AT3G62550,	AT3G25930
710	0.9	AT4G29010
7129	1.66	AT3G58030,	AT2G42030,	AT2G44410
7183	1.19	AT4G11400,	AT2G03470,	AT1G13880,	AT1G26580,	AT2G46040
7191	0.51	AT5G48890,	AT5G14010
7203	0.98
7254	0.9	AT4G15180
7306	0.59	AT3G02110,	AT4G30610,	AT2G24010,	AT2G24000
7360	0.99	AT1G51980,	AT3G16480
7428	1.12
7430	0.62	AT4G26470,	AT3G24110
7433	0.62
7580	0.78
7591	1
7677	3.88	AT5G59845,	AT2G14900,	AT1G10588
7693	0.88	AT4G10140,	AT1G33490
7700	1.15	AT1G34210,	AT4G33430,	AT2G13790
7756	0.78	AT3G09030,	AT5G41330
7768	1.13	AT1G27320,	AT5G35750,	AT2G01830
7786	0.89	AT2G29950,	AT2G06255,	AT1G72630,	AT2G40080
7787	4.23	AT3G03740,	AT3G43700,	AT3G06190,	AT5G19000,	AT2G39760,	AT5G21010
7804	0.72	AT5G46170,	AT1G22220,	AT1G78100,	AT1G30200
7807	1.07	AT2G01818
7856	0.62	AT5G57990,	AT4G17895,	AT5G46740
7963	0.69	AT1G01040,	AT3G20420,	AT4G15417,	AT5G45150
8039	1.85	AT3G43120,	AT5G20810,	AT3G20220,	AT2G36210
8114	0.72	AT3G18730
8160	5.86	AT4G14540,	AT5G47640,	AT2G37060,	AT2G38880,	AT2G47810,	AT1G09030,	AT2G13570,	AT3G53340
8173	1.11	AT3G53850,	AT5G02060,	AT3G23200,	AT2G28370,	AT2G37200
8188	0.57
8261	0.64	AT4G18390,	AT3G15030,	AT2G31070,	AT1G53230
8274	0.69	AT3G46010,	AT3G46000,	AT1G01750,	AT4G25590,	AT3G45990,	AT5G59880
8278	1.36	AT1G04880,	AT1G76110,	AT1G55650,	AT3G13350
8334	1.88	AT4G19380
8341	0.63	AT5G56350,	AT5G08570,	AT3G04050,	AT3G55650
8404	0.82	AT3G07330,	AT4G31590,	AT3G28180
8504	0.68	AT4G39090,	AT2G21430,	AT4G16190,	AT3G54940
8512	0.57	AT1G09240,	AT1G56430,	AT5G04950,	AT4G26483
8540	0.53	AT1G80190,	AT5G09770,	AT1G79915
8550	0.66	AT5G67070
8700	6.38	AT1G10470,	AT1G59940,	AT2G41310,	AT3G57040,	AT1G19050,	AT5G62920,	AT3G48100,	AT1G74890,	AT2G40670,	AT3G56380
8759	0.81	AT1G18030
8868	3.96	AT2G32510,	AT1G05100,	AT5G55090,	AT4G26890,	AT1G07150,	AT2G30040,	AT2G18530,	AT3G46160,	AT3G45670
8901	1.49	AT5G57610
8910	2.6	AT2G24260,	AT4G02590,	AT1G03040,	AT4G30980,	AT5G58010
906	1.66
9067	1	AT3G18480
9108	4.47	AT5G37810,	AT5G37820,	AT4G18910,	AT4G19030,	AT3G06100,	AT1G31885,	AT2G34390
9113	1.98	AT3G04670,	AT2G30590,	AT5G28650
9176	0.98	AT1G22860
9183	1	AT2G41250
9266	0.52	AT1G19250,	AT5G45180,	AT2G43460
930	1.19	AT3G12480,	AT5G19490
938	0.96	AT1G27070
94	0.82	AT4G24280
9406	1.01	AT5G01980,	AT3G02340,	AT5G15820,	AT5G08139,	AT4G18110,	AT5G60820,	AT5G64920
9465	1.08	AT3G54320,	AT2G41710,	AT1G16060,	AT1G79700
9469	2.98	AT3G02645
9471	0.92	AT1G55520
9496	0.67	AT3G56870
9505	1.01	AT1G28440,	AT4G28490,	AT5G65710
9541	1.15	AT5G16600,	AT1G66230,	AT4G12350,	AT4G22680,	AT5G14340,	AT5G62320
9547	0.66	AT5G44750
9558	1.34	AT3G04280,	AT5G26594
9559	1.99
9573	7.53	AT5G38960,	AT5G39130,	AT5G38940,	AT4G14630,	AT5G39110,	AT3G04200,	AT3G05950,	AT3G04150,	AT3G04170,	AT3G04180,	AT5G38910,	AT5G38950
9583	0.53	AT3G56840,	AT1G74910,	AT2G04650
9587	4.24	AT5G08370,	AT3G56310,	AT5G08380
9603	0.99	AT2G37420,	AT3G45850,	AT2G28620
9646	0.65	AT1G75170,	AT4G36640,	AT1G22180,	AT4G08690
965	1.58	AT1G56340
9694	0.93	AT1G31830,	AT5G05630,	AT1G31820,	AT3G19553
9738	1	AT1G75530
9788	0.58
98	0.67	AT5G42870
9809	1.01
9871	0.71
9916	0.64	AT4G12420,	AT4G25240,	AT5G51480,	AT5G48450
9920	0.97	AT4G32400
999	1.13	AT4G02500,	AT3G62720,	AT1G74380,	AT5G07720,	AT1G18690

## Sheet: Table_S9
Supplementary Table 9 – Frequency of GO terms at ancestral tracheophyte node
GO_term	Frequency
'de novo' AMP biosynthetic process	1
'de novo' GDP-L-fucose biosynthetic process	1
'de novo' IMP biosynthetic process	1
'de novo' L-methionine biosynthetic process	1
'de novo' NAD biosynthetic process	1
'de novo' NAD biosynthetic process from aspartate	1
'de novo' posttranslational protein folding	5
'de novo' protein folding	14
'de novo' pyrimidine nucleobase biosynthetic process	1
(+)-abscisic acid 8'-hydroxylase activity	1
(+)-abscisic acid D-glucopyranosyl ester transmembrane transport	1
(+)-abscisic acid D-glucopyranosyl ester transmembrane transporter activity	1
(1->3)-beta-D-glucan catabolic process	1
(1->3)-beta-D-glucan metabolic process	1
(R)-2-hydroxyglutarate dehydrogenase activity	1
(S)-2-hydroxy-acid oxidase activity	1
[2Fe-2S] cluster assembly	1
[myelin basic protein]-arginine N-methyltransferase activity	2
[pyruvate kinase]-phosphatase activity	1
1-2-alpha-L-fucosidase activity	1
1-4-alpha-glucan branching enzyme activity	1
1-4-alpha-oligoglucan phosphorylase activity	2
1-4-beta-D-xylan synthase activity	1
1-4-dihydroxy-2-naphthoate octaprenyltransferase activity	1
1-acylglycerophosphocholine O-acyltransferase activity	2
1-deoxy-D-xylulose-5-phosphate reductoisomerase activity	1
1-deoxy-D-xylulose-5-phosphate synthase activity	1
1-phosphatidylinositol 4-kinase activity	2
1-pyrroline-5-carboxylate dehydrogenase activity	1
2 iron- 2 sulfur cluster binding	1
2-3-bisphosphoglycerate-independent phosphoglycerate mutase activity	1
2-acylglycerol O-acyltransferase activity	1
2-alkenal reductase (NADP+) activity	1
2-amino-4-hydroxy-6-hydroxymethyldihydropteridine diphosphokinase activity	1
2-C-methyl-D-erythritol 4-phosphate cytidylyltransferase activity	1
2-carboxy-D-arabinitol-1-phosphatase activity	1
2-hydroxyglutarate dehydrogenase activity	1
2-oxoglutarate metabolic process	2
2-oxoglutarate-dependent dioxygenase activity	4
2'-deoxyribonucleotide metabolic process	1
23S rRNA (adenine(1618)-N(6))-methyltransferase activity	1
3-4-dihydroxy-2-butanone-4-phosphate synthase activity	1
3-8-divinyl protochlorophyllide a 8-vinyl reductase activity	1
3-chloroallyl aldehyde dehydrogenase activity	1
3-hydroxyacyl-CoA dehydratase activity	2
3-hydroxyacyl-CoA dehydrogenase activity	3
3-hydroxybutyrate dehydrogenase activity	1
3-hydroxybutyryl-CoA epimerase activity	2
3-isopropylmalate dehydratase activity	1
3-isopropylmalate dehydrogenase activity	1
3-keto-sphinganine metabolic process	1
3-mercaptopyruvate sulfurtransferase activity	1
3-methyl-2-oxobutanoate hydroxymethyltransferase activity	1
3-methylbut-2-enoyl-CoA(4-) metabolic process	1
3-oxoacyl-[acyl-carrier-protein] synthase activity	2
3-phosphoshikimate 1-carboxyvinyltransferase activity	1
3'-5' DNA helicase activity	7
3'-5' exonuclease activity	13
3'-5' RNA helicase activity	2
3'-5'-exodeoxyribonuclease activity	2
3'-5'-exoribonuclease activity	9
3'-phospho-5'-adenylyl sulfate transmembrane transport	1
3'-phosphoadenosine 5'-phosphosulfate transmembrane transporter activity	1
3'-phosphoadenosine 5'-phosphosulfate transport	1
3'-tRNA processing endoribonuclease activity	1
3'-tyrosyl-DNA phosphodiesterase activity	1
3'-UTR-mediated mRNA stabilization	1
3'(2')-5'-bisphosphate nucleotidase activity	2
4 iron- 4 sulfur cluster binding	2
4-(cytidine 5'-diphospho)-2-C-methyl-D-erythritol kinase activity	1
4-4-dimethyl-9beta-19-cyclopropylsterol oxidation	1
4-6-pyruvylated galactose residue biosynthetic process	1
4-alpha-glucanotransferase activity	1
4-alpha-methyl-delta7-sterol oxidation	1
4-aminobutyrate transaminase activity	1
4-hydroxy-3-methylbut-2-en-1-yl diphosphate synthase activity	1
4-hydroxyproline metabolic process	1
5-amino-6-(5-phosphoribosylamino)uracil reductase activity	1
5-formyltetrahydrofolate transmembrane transporter activity	1
5-formyltetrahydrofolate transport	1
5-methyltetrahydrofolate-dependent methyltransferase activity	1
5-methyltetrahydropteroyltri-L-glutamate-dependent methyltransferase activity	1
5-methyltetrahydropteroyltriglutamate-homocysteine S-methyltransferase activity	1
5-phosphoribose 1-diphosphate biosynthetic process	1
5-phosphoribose 1-diphosphate metabolic process	1
5'-3' DNA helicase activity	4
5'-3' exodeoxyribonuclease activity	2
5'-3' exonuclease activity	6
5'-3' RNA helicase activity	4
5'-3' RNA polymerase activity	5
5'-flap endonuclease activity	2
6-phosphofructokinase activity	2
7-8-dihydroneopterin 3'-triphosphate biosynthetic process	1
7-methylguanosine mRNA capping	1
7-methylguanosine RNA capping	1
7S RNA binding	1
8-oxo-dGDP phosphatase activity	1
9-15-9'-tri-cis-zeta-carotene isomerase activity	1
9-9'-di-cis-zeta-carotene desaturation to 7-9-7'-9'-tetra-cis-lycopene	1
9-9'-dicis-carotene:quinone oxidoreductase activity	1
9-cis-epoxycarotenoid dioxygenase activity	2
9+0 non-motile cilium	1
9+2 non-motile cilium	1
90S preribosome	9
A2A adenosine receptor binding	1
ABC-type peptide transporter activity	2
ABC-type protein transporter activity	2
abscisic acid binding	2
abscisic acid biosynthetic process	1
abscisic acid metabolic process	1
abscisic acid transmembrane transporter activity	1
abscisic acid transport	1
abscisic acid-activated signaling pathway	10
abscission	2
acceptance of pollen	2
acetate metabolic process	2
acetate-CoA ligase activity	2
acetolactate synthase activity	2
acetolactate synthase complex	1
acetyl-CoA biosynthetic process	2
acetyl-CoA biosynthetic process from pyruvate	1
acetyl-CoA carboxylase activity	1
acetyl-CoA metabolic process	3
acetyl-CoA:L-glutamate N-acetyltransferase activity	1
acetylation-dependent protein binding	2
acetylglucosaminyltransferase activity	3
acetylglutamate kinase regulator activity	1
acetylpyruvate hydrolase activity	1
acetyltransferase activity	14
acetyltransferase complex	4
ACF complex	1
acid phosphatase activity	6
acid secretion	1
acid-amino acid ligase activity	3
acid-thiol ligase activity	6
acidic amino acid transmembrane transporter activity	1
acidic amino acid transport	1
acropetal auxin transport	1
acrosomal membrane	1
acrosomal vesicle	1
actin binding	8
actin cortical patch	3
actin cortical patch assembly	1
actin cortical patch localization	2
actin cortical patch organization	1
actin cytoskeleton	11
actin cytoskeleton organization	13
actin filament	2
actin filament binding	5
actin filament bundle assembly	3
actin filament bundle organization	3
actin filament capping	1
actin filament organization	11
actin filament polymerization	1
actin filament severing	1
actin filament-based movement	2
actin filament-based process	18
actin filament-based transport	2
actin fusion focus	1
actin nucleation	4
actin polymerization or depolymerization	2
Actinobacterium-type cell wall biogenesis	1
action potential	1
activation of cysteine-type endopeptidase activity involved in apoptotic process	1
activation of GTPase activity	7
activation of immune response	13
activation of innate immune response	11
activation of MAPK activity	2
activation of MAPKK activity	2
activation of phospholipase C activity	1
activation of phospholipase D activity	1
activation of protein kinase activity	9
active ion transmembrane transporter activity	5
active transmembrane transporter activity	53
acyl carnitine transmembrane transport	1
acyl carnitine transmembrane transporter activity	1
acyl carnitine transport	1
acyl-[acyl-carrier-protein] hydrolase activity	1
acyl-[acyl-carrier-protein]-UDP-N-acetylglucosamine O-acyltransferase activity	1
acyl-CoA biosynthetic process	3
acyl-CoA dehydrogenase activity	5
acyl-CoA metabolic process	7
acyl-CoA oxidase activity	3
acylglycerol biosynthetic process	4
acylglycerol catabolic process	4
acylglycerol homeostasis	1
acylglycerol lipase activity	3
acylglycerol metabolic process	8
acylglycerol O-acyltransferase activity	1
acyltransferase activity	38
acyltransferase activity- transferring groups other than amino-acyl groups	32
acyltransferase- acyl groups converted into alkyl on transfer	3
adaxial/abaxial axis specification	1
adaxial/abaxial pattern specification	2
adenine biosynthetic process	1
adenine metabolic process	1
adenine nucleotide transmembrane transporter activity	8
adenine nucleotide transport	9
adenine phosphoribosyltransferase activity	1
adenine salvage	1
adenosine 3'-5'-bisphosphate transmembrane transport	1
adenosine 3'-5'-bisphosphate transmembrane transporter activity	1
adenosine receptor binding	1
adenosylmethionine-8-amino-7-oxononanoate transaminase activity	1
adenyl nucleotide binding	41
adenyl ribonucleotide binding	41
adenylate cyclase binding	1
adenylate cyclase-inhibiting G protein-coupled receptor signaling pathway	1
adenylate cyclase-modulating G protein-coupled receptor signaling pathway	3
adenylate kinase activity	3
adenylosuccinate synthase activity	1
adenylyl-sulfate reductase activity	1
adenylylsulfate kinase activity	2
adenylyltransferase activity	9
adhesion of symbiont to host	1
adhesion of symbiont to host cell	1
adhesion of symbiont to host epithelial cell	1
ADP binding	2
ADP metabolic process	10
ADP transmembrane transporter activity	6
ADP transport	7
ADP-ribose pyrophosphohydrolase activity	1
ADP-sugar diphosphatase activity	1
adult behavior	1
adult locomotory behavior	1
aerobic electron transport chain	1
aerobic respiration	10
aggregation involved in sorocarp development	2
aggregation of unicellular organisms	2
aggresome assembly	1
aging	23
agmatinase activity	1
agmatine deiminase activity	1
alanine catabolic process	1
alanine metabolic process	2
alanine-glyoxylate transaminase activity	2
alanine-oxo-acid transaminase activity	2
alanine-tRNA ligase activity	1
alanyl-tRNA aminoacylation	1
alcohol binding	5
alcohol biosynthetic process	14
alcohol catabolic process	6
alcohol metabolic process	23
alcohol transmembrane transporter activity	3
aldehyde biosynthetic process	4
aldehyde catabolic process	3
aldehyde dehydrogenase (NAD+) activity	3
aldehyde dehydrogenase (NADP+) activity	1
aldehyde-lyase activity	3
alditol biosynthetic process	1
alditol catabolic process	2
alditol metabolic process	4
alditol phosphate metabolic process	2
aldo-keto reductase (NADP) activity	1
aldonate transmembrane transport	1
aldonate transmembrane transporter activity	1
alkali metal ion binding	1
alkaloid metabolic process	1
alkane 1-monooxygenase activity	1
alkane biosynthetic process	2
alkene binding	2
alkene biosynthetic process	1
alkylthioltransferase activity	1
allantoate deiminase activity	1
allantoin catabolic process	4
allantoin metabolic process	4
allantoinase activity	1
alpha DNA polymerase:primase complex	1
alpha-(1->3)-fucosyltransferase activity	1
alpha-1-2-mannosyltransferase activity	2
alpha-1-3-glucosidase activity	1
alpha-1-3-mannosylglycoprotein 2-beta-N-acetylglucosaminyltransferase activity	1
alpha-1-6-mannosylglycoprotein 2-beta-N-acetylglucosaminyltransferase activity	1
alpha-alpha-trehalase activity	2
alpha-alpha-trehalose-phosphate synthase (UDP-forming) activity	1
alpha-amino acid biosynthetic process	31
alpha-amino acid catabolic process	14
alpha-amino acid metabolic process	53
alpha-amylase activity	2
alpha-galactosidase activity	1
alpha-glucosidase activity	1
alpha-ketoglutarate transmembrane transporter activity	1
alpha-ketoglutarate transport	2
alpha-L-arabinofuranosidase activity	1
alpha-L-fucosidase activity	1
alpha-mannosidase activity	5
alpha-tubulin binding	2
alternative oxidase activity	1
alveolar lamellar body	1
ameboidal-type cell migration	1
amide binding	17
amide biosynthetic process	77
amide transmembrane transporter activity	10
amide transport	104
amidine-lyase activity	1
amidophosphoribosyltransferase activity	1
amine biosynthetic process	7
amine catabolic process	3
amine metabolic process	15
amino acid activation	17
amino acid binding	3
amino acid homeostasis	1
amino acid kinase activity	2
amino acid salvage	1
amino acid transmembrane transport	12
amino acid transmembrane transporter activity	12
amino acid transport	12
amino sugar biosynthetic process	2
amino sugar catabolic process	1
amino sugar metabolic process	5
amino-acid racemase activity	1
aminoacyl-tRNA hydrolase activity	1
aminoacyl-tRNA ligase activity	16
aminoacyl-tRNA synthetase multienzyme complex	3
aminoacyltransferase activity	3
aminoglycan catabolic process	2
aminoglycan metabolic process	2
aminopeptidase activity	5
ammeline aminohydrolase activity	1
ammonia assimilation cycle	2
ammonia-lyase activity	3
ammonium homeostasis	1
ammonium ion binding	1
ammonium ion metabolic process	12
ammonium transmembrane transport	4
ammonium transmembrane transporter activity	4
ammonium transport	5
AMP binding	1
AMP biosynthetic process	1
AMP metabolic process	1
AMP transmembrane transporter activity	1
AMP transport	1
amylase activity	2
amylopectin binding	2
amylopectin biosynthetic process	4
amylopectin metabolic process	4
amyloplast	9
amyloplast organization	1
anaerobic respiration	1
anaphase-promoting complex	2
anaphase-promoting complex-dependent catabolic process	1
anastral spindle assembly	1
anastral spindle assembly involved in male meiosis	1
anatomical structure arrangement	11
anatomical structure development	449
anatomical structure formation involved in morphogenesis	52
anatomical structure homeostasis	15
anatomical structure maturation	24
anatomical structure morphogenesis	175
anchored component of membrane	9
anchored component of plasma membrane	7
anchored component of synaptic vesicle membrane	1
androecium development	17
androgen receptor binding	1
animal organ development	23
animal organ formation	1
animal organ morphogenesis	6
anion binding	102
anion channel activity	3
anion homeostasis	7
anion transmembrane transport	60
anion transmembrane transporter activity	55
anion transport	71
anion:anion antiporter activity	3
anisotropic cell growth	1
annealing activity	1
annealing helicase activity	1
annulate lamellae	1
anterior/posterior pattern specification	1
anterograde axonal transport	2
anterograde trans-synaptic signaling	3
anther dehiscence	4
anther development	9
anther wall tapetum development	1
anthocyanidin reductase activity	1
anthocyanin accumulation in tissues in response to UV light	2
anthocyanin-containing compound biosynthetic process	3
anthocyanin-containing compound metabolic process	6
antibiotic biosynthetic process	3
antibiotic catabolic process	7
antibiotic metabolic process	18
antifungal innate immune response	1
antigen processing and presentation	5
antigen processing and presentation of exogenous antigen	4
antigen processing and presentation of exogenous peptide antigen	4
antigen processing and presentation of exogenous peptide antigen via MHC class II	4
antigen processing and presentation of peptide antigen	5
antigen processing and presentation of peptide antigen via MHC class II	5
antigen processing and presentation of peptide or polysaccharide antigen via MHC class II	5
antigen receptor-mediated signaling pathway	2
antioxidant activity	11
antiporter activity	25
antisense RNA metabolic process	2
AP-1 adaptor complex	1
AP-2 adaptor complex	1
AP-4 adaptor complex	3
AP-type membrane coat adaptor complex	5
apical part of cell	1
apical plasma membrane	1
apical protein localization	1
apocarotenoid biosynthetic process	1
apocarotenoid metabolic process	1
apolipoprotein B mRNA editing enzyme complex	1
apoplast	43
apoptotic cell clearance	2
apoptotic mitochondrial changes	1
apoptotic process	6
apoptotic process involved in development	1
apoptotic signaling pathway	1
appendage development	4
appendage morphogenesis	4
arabinogalactan protein metabolic process	4
arabinose biosynthetic process	1
arabinose metabolic process	1
arachidonate transport	1
arachidonic acid metabolic process	2
arachidonic acid secretion	1
arbuscular mycorrhizal association	2
arginase activity	1
arginine biosynthetic process	4
arginine biosynthetic process via ornithine	1
arginine catabolic process	1
arginine decarboxylase activity	1
arginine metabolic process	5
arginine N-methyltransferase activity	6
arginine transmembrane transport	1
arginine transmembrane transporter activity	1
arginine transport	1
arginine-tRNA ligase activity	1
argininosuccinate lyase activity	1
argininosuccinate metabolic process	1
argininosuccinate synthase activity	1
arginyl-tRNA aminoacylation	1
aromatic amino acid family biosynthetic process	6
aromatic amino acid family biosynthetic process- prephenate pathway	3
aromatic amino acid family catabolic process	4
aromatic amino acid family metabolic process	11
aromatic amino acid transmembrane transporter activity	1
aromatic amino acid transport	1
aromatic compound biosynthetic process	154
aromatic compound catabolic process	65
Arp2/3 protein complex	2
arsenate ion transmembrane transport	2
arsenate ion transmembrane transporter activity	2
arsenite secondary active transmembrane transporter activity	2
arsenite transmembrane transporter activity	2
arsenite transport	2
ascospore formation	1
ascospore-type prospore	1
ascospore-type prospore assembly	1
ascospore-type prospore-specific spindle pole body remodeling	1
asexual reproduction	1
asexual sporulation	1
asparagine-tRNA ligase activity	1
asparaginyl-tRNA aminoacylation	1
aspartate carbamoyltransferase activity	1
aspartate family amino acid biosynthetic process	5
aspartate family amino acid metabolic process	9
aspartate kinase activity	2
aspartate metabolic process	3
aspartate-prephenate aminotransferase activity	1
aspartate-tRNA ligase activity	1
aspartic endopeptidase activity- intramembrane cleaving	1
aspartic-type endopeptidase activity	3
aspartic-type peptidase activity	3
aspartyl-tRNA aminoacylation	1
assembly of large subunit precursor of preribosome	1
aster	1
astral microtubule organization	1
asymmetric cell division	7
asymmetric neuroblast division	1
asymmetric stem cell division	1
ATF6-mediated unfolded protein response	1
Atg1/ULK1 kinase complex	1
Atg12 activating enzyme activity	1
Atg12-Atg5-Atg16 complex	1
Atg8 activating enzyme activity	1
Atg8 ligase activity	1
ATP binding	38
ATP biosynthetic process	11
ATP citrate synthase activity	1
ATP generation from ADP	10
ATP generation from poly-ADP-D-ribose	1
ATP metabolic process	18
ATP phosphoribosyltransferase activity	1
ATP synthesis coupled electron transport	3
ATP synthesis coupled proton transport	1
ATP transmembrane transporter activity	7
ATP transport	7
ATP-dependent chromatin remodeling	6
ATP-dependent microtubule motor activity	5
ATP-dependent microtubule motor activity- minus-end-directed	1
ATP-dependent microtubule motor activity- plus-end-directed	4
ATP-dependent NAD(P)H-hydrate dehydratase activity	1
ATP-dependent peptidase activity	10
ATP-independent citrate lyase complex	1
ATP:ADP antiporter activity	2
ATPase	202
ATPase activator activity	3
ATPase activity- coupled to transmembrane movement of ions- rotational mechanism	3
ATPase binding	2
ATPase complex	12
ATPase dependent transmembrane transport complex	1
ATPase regulator activity	3
ATPase- acting on DNA	18
ATPase- acting on RNA	32
ATPase-coupled arsenite transmembrane transporter activity	2
ATPase-coupled cation transmembrane transporter activity	5
ATPase-coupled inorganic anion transmembrane transporter activity	2
ATPase-coupled intramembrane lipid transporter activity	1
ATPase-coupled ion transmembrane transporter activity	5
ATPase-coupled lipid transmembrane transporter activity	1
ATPase-coupled transmembrane transporter activity	77
attachment of GPI anchor to protein	2
attachment of mitotic spindle microtubules to kinetochore	8
attachment of spindle microtubules to kinetochore	11
attachment of spindle microtubules to kinetochore involved in meiotic chromosome segregation	2
autolysis	1
autonomic nervous system development	1
autophagosome	4
autophagosome assembly	13
autophagosome maturation	1
autophagosome membrane	1
autophagosome organization	13
autophagy	21
autophagy of mitochondrion	7
autophagy of nucleus	7
autophagy of peroxisome	1
auxin binding	2
auxin biosynthetic process	2
auxin efflux	4
auxin efflux transmembrane transporter activity	4
auxin homeostasis	8
auxin influx	1
auxin influx transmembrane transporter activity	1
auxin metabolic process	4
auxin polar transport	9
auxin transmembrane transporter activity	5
auxin transport	14
auxin-activated signaling pathway	4
axillary shoot meristem initiation	1
axis specification	5
axo-dendritic transport	2
axon	4
axon development	1
axon ensheathment	2
axon guidance	1
axon terminus	2
axonal transport	2
axonal transport of mitochondrion	2
axonemal basal plate	1
axonemal dynein complex assembly	4
axonemal microtubule depolymerization	1
axonemal outer doublet	1
axoneme	6
axoneme assembly	5
axonogenesis	1
azole transmembrane transport	1
azole transmembrane transporter activity	1
azurophil granule	1
azurophil granule membrane	1
barbed-end actin filament capping	1
basal RNA polymerase II transcription machinery binding	4
basal transcription machinery binding	4
base conversion or substitution editing	1
base-excision repair	3
base-excision repair- AP site formation	1
base-excision repair- gap-filling	1
basic amino acid transmembrane transport	1
basic amino acid transmembrane transporter activity	1
basic amino acid transport	1
basipetal auxin transport	1
basophil activation	1
basophil activation involved in immune response	1
BAT3 complex binding	1
behavior	7
benzene-containing compound metabolic process	3
beta-1-3-galactosyltransferase activity	1
beta-1-4-mannosyltransferase activity	2
beta-alanine catabolic process	1
beta-alanine metabolic process	1
beta-catenin binding	1
beta-catenin-TCF complex assembly	1
beta-D-fucosidase activity	1
beta-galactosidase activity	3
beta-gentiobiose beta-glucosidase activity	1
beta-glucan biosynthetic process	5
beta-glucan catabolic process	1
beta-glucan metabolic process	8
beta-glucosidase activity	5
beta-lactamase activity	1
beta-mannosidase activity	1
beta-N-acetylglucosaminidase activity	1
beta-N-acetylhexosaminidase activity	1
beta-tubulin binding	4
betaine-aldehyde dehydrogenase activity	1
bile acid metabolic process	1
binding	688
bioactive lipid receptor activity	1
biofilm matrix	1
biological adhesion	5
biological process involved in interaction with host	9
biological process involved in interaction with symbiont	2
biological process involved in interspecies interaction between organisms	22
biological process involved in intraspecies interaction between organisms	8
biological process involved in symbiotic interaction	21
biological regulation	708
biological_process	1888
biomineral tissue development	1
biosynthetic process	492
biotin binding	1
biotin biosynthetic process	3
biotin carboxyl carrier protein biosynthetic process	1
biotin metabolic process	3
biotin synthase activity	1
biotin-[acetyl-CoA-carboxylase] ligase activity	1
biotin-[methylcrotonoyl-CoA-carboxylase] ligase activity	1
biotin-[propionyl-CoA-carboxylase (ATP-hydrolyzing)] ligase activity	1
biotin-protein ligase activity	1
blastocyst development	4
blastocyst formation	1
blastocyst growth	1
blood coagulation	3
blood vessel development	2
blood vessel morphogenesis	1
blue light photoreceptor activity	1
blue light signaling pathway	5
body morphogenesis	1
bone development	1
bone marrow development	1
bone mineralization	1
bone remodeling	1
bone resorption	1
border follicle cell migration	1
bounding membrane of organelle	174
box C/D RNP complex	2
box H/ACA RNA 3'-end processing	1
box H/ACA RNA metabolic process	1
box H/ACA RNA processing	1
box H/ACA RNP complex	2
box H/ACA snoRNA binding	1
box H/ACA snoRNP assembly	1
box H/ACA snoRNP complex	2
brain development	6
brain morphogenesis	1
branched-chain amino acid biosynthetic process	6
branched-chain amino acid catabolic process	4
branched-chain amino acid metabolic process	10
brassinosteroid biosynthetic process	5
brassinosteroid homeostasis	4
brassinosteroid mediated signaling pathway	6
brassinosteroid metabolic process	5
Bub1-Bub3 complex localization to kinetochore	1
bubble DNA binding	1
bundle sheath cell fate specification	1
butyrate metabolic process	1
butyrate-CoA ligase activity	1
C-22 sterol desaturase activity	1
C-4 methylsterol oxidase activity	2
C-5 methylation of cytosine	1
C-5 sterol desaturase activity	1
C-8 sterol isomerase activity	1
C-acyltransferase activity	1
C-methyltransferase activity	3
C-palmitoyltransferase activity	1
C-terminal protein amino acid modification	2
C-terminal protein lipidation	2
C4-dicarboxylate transmembrane transporter activity	3
C4-dicarboxylate transport	3
cadherin binding	1
cadmium ion binding	1
cadmium ion transmembrane transport	1
cadmium ion transmembrane transporter activity	1
cadmium ion transport	2
CAF-1 complex	1
caffeoyl-CoA O-methyltransferase activity	1
caffeoyl-CoA: alcohol caffeoyl transferase activity	1
calcium channel activity	5
calcium ion binding	13
calcium ion export	1
calcium ion export across plasma membrane	1
calcium ion homeostasis	6
calcium ion import	2
calcium ion import across plasma membrane	1
calcium ion import into cytosol	1
calcium ion transmembrane import into cytosol	1
calcium ion transmembrane transport	9
calcium ion transmembrane transporter activity	9
calcium ion transport	10
calcium ion transport into cytosol	1
calcium-dependent ATPase activity	1
calcium-dependent cysteine-type endopeptidase activity	1
calcium-dependent protein kinase activity	2
calcium-dependent protein serine/threonine kinase activity	2
calcium-independent phospholipase A2 activity	1
calcium-ion regulated exocytosis	2
calcium-mediated signaling	3
calcium:cation antiporter activity	4
calcium:proton antiporter activity	1
calcium:sodium antiporter activity	3
callose deposition in cell wall	6
callose localization	7
callus formation	1
calmodulin binding	11
calmodulin-dependent protein kinase activity	2
camera-type eye development	1
cAMP-mediated signaling	1
canonical glycolysis	1
canonical Wnt signaling pathway	1
carbamoyl-phosphate synthase (glutamine-hydrolyzing) activity	1
carbamoyl-phosphate synthase complex	1
carbohydrate binding	10
carbohydrate biosynthetic process	48
carbohydrate catabolic process	41
carbohydrate derivative binding	63
carbohydrate derivative biosynthetic process	93
carbohydrate derivative catabolic process	10
carbohydrate derivative metabolic process	145
carbohydrate derivative transmembrane transporter activity	18
carbohydrate derivative transport	22
carbohydrate export	1
carbohydrate homeostasis	1
carbohydrate kinase activity	6
carbohydrate mediated signaling	13
carbohydrate metabolic process	106
carbohydrate phosphatase activity	7
carbohydrate phosphorylation	6
carbohydrate transmembrane transport	9
carbohydrate transmembrane transporter activity	9
carbohydrate transport	10
carbohydrate:cation symporter activity	5
carbohydrate:proton symporter activity	5
carbon fixation	4
carbon-carbon lyase activity	16
carbon-nitrogen ligase activity- with glutamine as amido-N-donor	2
carbon-nitrogen lyase activity	4
carbon-oxygen lyase activity	15
carbon-sulfur lyase activity	5
carboxy-lyase activity	8
carboxy-terminal domain protein kinase complex	4
carboxyl- or carbamoyltransferase activity	1
carboxylic acid binding	10
carboxylic acid biosynthetic process	82
carboxylic acid catabolic process	33
carboxylic acid metabolic process	170
carboxylic acid transmembrane transport	27
carboxylic acid transmembrane transporter activity	27
carboxylic acid transport	30
carboxylic ester hydrolase activity	15
carboxypeptidase activity	5
cardiac cell development	1
cardiac chamber development	1
cardiac chamber morphogenesis	1
cardiac conduction	1
cardiac muscle cell development	1
cardiac muscle cell differentiation	2
cardiac muscle tissue development	2
cardiac septum development	1
cardiac septum morphogenesis	1
cardiocyte differentiation	2
cardiolipin acyl-chain remodeling	1
cardiolipin metabolic process	1
carotene beta-ring hydroxylase activity	1
carotene biosynthetic process	2
carotene catabolic process	2
carotene metabolic process	4
carotenoid biosynthetic process	9
carotenoid catabolic process	1
carotenoid dioxygenase activity	2
carotenoid metabolic process	14
carpel development	13
cartilage development	1
Casparian strip	1
catabolic process	249
catabolism by organism of cell wall peptidoglycan in other organism	1
catalytic activity	1034
catalytic activity- acting on a glycoprotein	4
catalytic activity- acting on a protein	244
catalytic activity- acting on a rRNA	8
catalytic activity- acting on a tRNA	22
catalytic activity- acting on DNA	42
catalytic activity- acting on RNA	90
catalytic complex	171
catalytic step 1 spliceosome	3
catalytic step 2 spliceosome	13
cation binding	94
cation channel activity	11
cation homeostasis	31
cation transmembrane transport	56
cation transmembrane transporter activity	50
cation transport	59
cation-transporting ATPase complex	1
cation:cation antiporter activity	7
CCAAT-binding factor complex	1
CCR4-NOT complex	1
CCR4-NOT core complex	1
Cdc73/Paf1 complex	1
CDP-alcohol phosphatidyltransferase activity	1
CDP-choline pathway	1
CDP-diacylglycerol biosynthetic process	1
CDP-diacylglycerol metabolic process	1
cell activation	5
cell activation involved in immune response	4
cell adhesion	4
cell adhesion molecule binding	1
cell aggregation	2
cell aging	1
cell body	4
cell chemotaxis	1
cell communication	205
cell communication by electrical coupling	1
cell communication by electrical coupling involved in cardiac conduction	1
cell communication involved in cardiac conduction	1
cell cortex	13
cell cortex of cell tip	1
cell cortex region	1
cell cycle	95
cell cycle checkpoint signaling	16
cell cycle DNA replication	8
cell cycle DNA replication initiation	1
cell cycle G1/S phase transition	4
cell cycle G2/M phase transition	3
cell cycle phase transition	10
cell cycle process	92
cell cycle switching	1
cell cycle switching- mitotic to meiotic cell cycle	1
cell death	28
cell death in response to oxidative stress	5
cell development	60
cell differentiation	100
cell differentiation in spinal cord	1
cell division	34
cell division site	5
cell envelope	1
cell fate commitment	9
cell fate commitment involved in formation of primary germ layer	1
cell fate specification	6
cell growth	58
cell junction	128
cell junction organization	3
cell leading edge	2
cell maturation	20
cell migration	6
cell morphogenesis	58
cell morphogenesis involved in differentiation	31
cell morphogenesis involved in neuron differentiation	2
cell motility	10
cell part morphogenesis	3
cell periphery	343
cell plate	9
cell plate assembly	1
cell plate formation involved in plant-type cell wall biogenesis	1
cell pole	1
cell population proliferation	13
cell projection	30
cell projection assembly	11
cell projection membrane	3
cell projection morphogenesis	2
cell projection organization	16
cell recognition	3
cell redox homeostasis	5
cell septum	1
cell surface	7
cell surface receptor signaling pathway	23
cell surface receptor signaling pathway involved in cell-cell signaling	2
cell tip	6
cell tip growth	16
cell trailing edge	1
cell trailing edge membrane	1
cell volume homeostasis	1
cell wall	66
cell wall assembly	1
cell wall biogenesis	25
cell wall disassembly	1
cell wall disruption in other organism	1
cell wall hydroxyproline-rich glycoprotein metabolic process	4
cell wall macromolecule biosynthetic process	10
cell wall macromolecule catabolic process	2
cell wall macromolecule metabolic process	22
cell wall modification	9
cell wall modification involved in multidimensional cell growth	1
cell wall organization	23
cell wall organization involved in conjugation with cellular fusion	1
cell wall organization or biogenesis	53
cell wall pectin biosynthetic process	5
cell wall pectin metabolic process	7
cell wall polysaccharide biosynthetic process	10
cell wall polysaccharide catabolic process	1
cell wall polysaccharide metabolic process	17
cell wall proteoglycan metabolic process	4
cell wall thickening	6
cell-cell adhesion	1
cell-cell contact zone	1
cell-cell junction	125
cell-cell junction organization	3
cell-cell recognition	1
cell-cell signaling	7
cell-cell signaling by wnt	2
cellobiose glucosidase activity	3
cellular alcohol catabolic process	1
cellular alcohol metabolic process	1
cellular aldehyde metabolic process	20
cellular alkane metabolic process	2
cellular alkene metabolic process	1
cellular amide catabolic process	4
cellular amide metabolic process	96
cellular amine metabolic process	11
cellular amino acid biosynthetic process	36
cellular amino acid catabolic process	16
cellular amino acid metabolic process	77
cellular ammonium homeostasis	1
cellular aromatic compound metabolic process	513
cellular biogenic amine biosynthetic process	7
cellular biogenic amine catabolic process	3
cellular biogenic amine metabolic process	11
cellular biosynthetic process	451
cellular bud	1
cellular bud neck	1
cellular bud tip	1
cellular calcium ion homeostasis	4
cellular carbohydrate biosynthetic process	33
cellular carbohydrate catabolic process	22
cellular carbohydrate metabolic process	75
cellular catabolic process	223
cellular cation homeostasis	16
cellular chemical homeostasis	18
cellular component assembly	177
cellular component assembly involved in morphogenesis	14
cellular component biogenesis	258
cellular component disassembly	25
cellular component macromolecule biosynthetic process	10
cellular component maintenance	1
cellular component morphogenesis	71
cellular component organization	501
cellular component organization or biogenesis	560
cellular copper ion homeostasis	1
cellular defense response	2
cellular detoxification	13
cellular developmental process	138
cellular divalent inorganic cation homeostasis	5
cellular glucan metabolic process	36
cellular homeostasis	26
cellular hormone metabolic process	5
cellular hypotonic response	1
cellular ion homeostasis	16
cellular iron ion homeostasis	3
cellular ketone metabolic process	10
cellular lipid catabolic process	28
cellular lipid metabolic process	134
cellular localization	162
cellular macromolecule biosynthetic process	202
cellular macromolecule catabolic process	102
cellular macromolecule localization	116
cellular macromolecule metabolic process	610
cellular metabolic compound salvage	19
cellular metabolic process	1178
cellular metal ion homeostasis	10
cellular modified amino acid biosynthetic process	6
cellular modified amino acid catabolic process	2
cellular modified amino acid metabolic process	16
cellular monovalent inorganic cation homeostasis	7
cellular nitrogen compound biosynthetic process	214
cellular nitrogen compound catabolic process	65
cellular nitrogen compound metabolic process	548
cellular oxidant detoxification	12
cellular polysaccharide biosynthetic process	26
cellular polysaccharide catabolic process	16
cellular polysaccharide metabolic process	47
cellular potassium ion homeostasis	1
cellular process	1529
cellular process involved in reproduction in multicellular organism	21
cellular protein catabolic process	70
cellular protein complex disassembly	9
cellular protein localization	106
cellular protein metabolic process	396
cellular protein modification process	291
cellular protein-containing complex assembly	96
cellular protein-containing complex localization	5
cellular respiration	18
cellular response to abiotic stimulus	38
cellular response to abscisic acid stimulus	13
cellular response to acetate	1
cellular response to acid chemical	39
cellular response to alcohol	13
cellular response to amino acid starvation	3
cellular response to amino acid stimulus	3
cellular response to anoxia	1
cellular response to antibiotic	14
cellular response to auxin stimulus	6
cellular response to biotic stimulus	3
cellular response to blue light	6
cellular response to brassinosteroid stimulus	6
cellular response to calcium ion	3
cellular response to cAMP	1
cellular response to carbohydrate stimulus	15
cellular response to chemical stimulus	134
cellular response to cold	6
cellular response to copper ion	1
cellular response to copper ion starvation	2
cellular response to cytokine stimulus	2
cellular response to cytokinin stimulus	5
cellular response to decreased oxygen levels	5
cellular response to disaccharide stimulus	2
cellular response to DNA damage stimulus	95
cellular response to drug	20
cellular response to dsRNA	9
cellular response to endogenous stimulus	61
cellular response to environmental stimulus	38
cellular response to ethylene stimulus	16
cellular response to external biotic stimulus	1
cellular response to external stimulus	54
cellular response to extracellular stimulus	51
cellular response to gamma radiation	1
cellular response to gibberellin stimulus	5
cellular response to glucose starvation	3
cellular response to growth factor stimulus	2
cellular response to heat	2
cellular response to high light intensity	1
cellular response to hormone stimulus	55
cellular response to hydrogen peroxide	2
cellular response to hypoxia	4
cellular response to indolebutyric acid stimulus	1
cellular response to inorganic substance	16
cellular response to insulin stimulus	2
cellular response to interferon-gamma	2
cellular response to ionizing radiation	3
cellular response to iron ion	6
cellular response to jasmonic acid stimulus	11
cellular response to leucine	1
cellular response to leucine starvation	1
cellular response to light intensity	2
cellular response to light stimulus	24
cellular response to lipid	21
cellular response to lipopolysaccharide	1
cellular response to magnesium ion	1
cellular response to manganese ion	1
cellular response to mechanical stimulus	2
cellular response to metal ion	14
cellular response to misfolded protein	3
cellular response to molecule of bacterial origin	1
cellular response to nerve growth factor stimulus	1
cellular response to nitrate	2
cellular response to nitric oxide	1
cellular response to nitrogen compound	20
cellular response to nitrogen levels	10
cellular response to nitrogen starvation	7
cellular response to nutrient	4
cellular response to nutrient levels	47
cellular response to organic cyclic compound	28
cellular response to organic substance	90
cellular response to organonitrogen compound	8
cellular response to osmotic stress	8
cellular response to oxidative stress	26
cellular response to oxygen levels	5
cellular response to oxygen radical	1
cellular response to oxygen-containing compound	68
cellular response to ozone	1
cellular response to peptide	2
cellular response to peptide hormone stimulus	2
cellular response to pheromone	1
cellular response to phosphate starvation	18
cellular response to potassium ion	1
cellular response to radiation	27
cellular response to reactive nitrogen species	3
cellular response to reactive oxygen species	11
cellular response to red or far red light	4
cellular response to redox state	1
cellular response to salicylic acid stimulus	10
cellular response to salt stress	5
cellular response to singlet oxygen	4
cellular response to starvation	40
cellular response to steroid hormone stimulus	6
cellular response to stimulus	376
cellular response to stress	221
cellular response to sucrose starvation	2
cellular response to sucrose stimulus	2
cellular response to sulfate starvation	1
cellular response to superoxide	1
cellular response to topologically incorrect protein	9
cellular response to toxic substance	15
cellular response to transforming growth factor beta stimulus	1
cellular response to trichostatin A	1
cellular response to unfolded protein	7
cellular response to UV	8
cellular response to UV-A	1
cellular response to UV-B	1
cellular response to UV-C	2
cellular response to virus	1
cellular response to water deprivation	4
cellular response to water stimulus	4
cellular transition metal ion homeostasis	5
cellular water homeostasis	1
cellular zinc ion homeostasis	1
cellular_component	1947
cellularization	1
cellulase activity	1
cellulose biosynthetic process	5
cellulose metabolic process	7
cellulose microfibril organization	1
central nervous system development	10
central nervous system neuron differentiation	2
central vacuole	1
centriolar satellite	1
centriole	4
centriole assembly	3
centriole replication	3
centromere complex assembly	3
centromeric sister chromatid cohesion	1
centrosome	5
centrosome cycle	4
centrosome duplication	4
centrosome separation	1
ceramide binding	1
ceramide biosynthetic process	4
ceramide catabolic process	1
ceramide metabolic process	5
ceramide transport	1
cerebral cortex neuron differentiation	1
channel activity	35
channel regulator activity	1
chaperone binding	4
chaperone cofactor-dependent protein refolding	4
chaperone complex	7
chaperone-mediated protein complex assembly	1
chaperone-mediated protein folding	20
chaperonin-containing T-complex	7
charged-tRNA amino acid modification	1
CHD-type complex	2
cheating during chimeric sorocarp development	1
checkpoint clamp complex	1
chemical homeostasis	58
chemical synaptic transmission	3
chemotaxis	10
chemotaxis to cAMP	1
chiasma	1
chiasma assembly	2
chimeric colonial development	1
chimeric non-reproductive fruiting body development	1
chimeric sorocarp development	1
chitin binding	1
chitin catabolic process	1
chitin metabolic process	1
chitinase activity	1
chloride channel activity	2
chloride transmembrane transport	2
chloride transmembrane transporter activity	2
chloride transport	2
chlorophyll binding	4
chlorophyll biosynthetic process	11
chlorophyll catabolic process	3
chlorophyll metabolic process	16
chlorophyll(ide) b reductase activity	1
chlorophyllide a oxygenase [overall] activity	1
chloroplast	478
chloroplast accumulation movement	1
chloroplast ATP synthase complex	1
chloroplast avoidance movement	3
chloroplast envelope	159
chloroplast fission	7
chloroplast inner membrane	23
chloroplast isoamylase complex	1
chloroplast localization	3
chloroplast membrane	41
chloroplast mRNA processing	1
chloroplast nucleoid	6
chloroplast organization	49
chloroplast outer membrane	14
chloroplast proton-transporting ATP synthase complex assembly	1
chloroplast relocation	3
chloroplast ribosome	1
chloroplast RNA modification	2
chloroplast RNA processing	2
chloroplast rRNA processing	2
chloroplast starch grain	3
chloroplast stroma	172
chloroplast stromal thylakoid	2
chloroplast thylakoid	81
chloroplast thylakoid lumen	2
chloroplast thylakoid membrane	61
chloroplast thylakoid membrane protein complex	5
chloroplast-nucleus signaling pathway	5
chloroplastic endopeptidase Clp complex	3
cholesterol binding	1
cholesterol biosynthetic process	1
cholesterol homeostasis	1
cholesterol metabolic process	1
cholesterol transport	1
choline biosynthetic process	1
choline metabolic process	1
choline transmembrane transporter activity	1
choline transport	1
chordate embryonic development	7
chorismate biosynthetic process	2
chorismate metabolic process	2
CHRAC	1
chromatin	61
chromatin assembly	7
chromatin assembly or disassembly	9
chromatin binding	22
chromatin disassembly	2
chromatin DNA binding	4
chromatin maintenance	1
chromatin organization	58
chromatin remodeling	18
chromatin silencing	10
chromatin silencing at telomere	1
chromatin silencing complex	3
chromatin-mediated maintenance of transcription	1
chromocenter	2
chromoplast	3
chromosomal region	22
chromosome	94
chromosome condensation	2
chromosome localization	11
chromosome movement towards spindle pole	4
chromosome organization	118
chromosome organization involved in meiotic cell cycle	8
chromosome passenger complex	1
chromosome segregation	35
chromosome separation	7
chromosome- centromeric region	12
chromosome- telomeric region	18
ciliary basal body	1
ciliary basal body-plasma membrane docking	1
ciliary base	2
ciliary membrane	1
ciliary plasm	6
ciliary pocket	1
ciliary pocket membrane	1
ciliary tip	1
ciliary transition zone	1
cilium	11
cilium assembly	9
cilium disassembly	1
cilium movement	4
cilium or flagellum-dependent cell motility	1
cilium organization	11
cilium-dependent cell motility	1
circadian regulation of calcium ion oscillation	1
circadian regulation of gene expression	2
circadian rhythm	16
circulatory system development	9
circumnutation	1
cis-Golgi network	1
cis-regulatory region sequence-specific DNA binding	3
cis-trans isomerase activity	20
citrate (Si)-synthase activity	1
citrate metabolic process	6
citrate synthase activity	1
citrate transmembrane transporter activity	1
citrate transport	1
clathrin adaptor complex	2
clathrin binding	4
clathrin coat	3
clathrin coat of coated pit	1
clathrin coat of endocytic vesicle	1
clathrin coat of trans-Golgi network vesicle	1
clathrin heavy chain binding	1
clathrin vesicle coat	3
clathrin-coated endocytic vesicle	1
clathrin-coated endocytic vesicle membrane	1
clathrin-coated pit	1
clathrin-coated vesicle	6
clathrin-coated vesicle cargo loading	1
clathrin-coated vesicle membrane	3
clathrin-dependent endocytosis	2
clathrin-dependent endocytosis involved in vitellogenesis	1
cleavage body	1
cleavage in ITS2 between 5.8S rRNA and LSU-rRNA of tricistronic rRNA transcript (SSU-rRNA- 5.8S rRNA- LSU-rRNA)	1
cleavage involved in rRNA processing	10
cluster of actin-based cell projections	1
co-translational protein modification	1
CoA carboxylase activity	2
CoA-ligase activity	5
coagulation	3
coated membrane	8
coated vesicle	10
coated vesicle membrane	7
cobalt ion binding	8
cochlea development	1
coenzyme A biosynthetic process	1
coenzyme A metabolic process	1
coenzyme A transmembrane transport	1
coenzyme A transmembrane transporter activity	1
coenzyme A transport	1
cognition	3
cohesin complex	1
cold acclimation	5
columnar/cuboidal epithelial cell development	1
columnar/cuboidal epithelial cell differentiation	1
commitment complex	5
condensed chromosome	16
condensed chromosome- centromeric region	11
condensed nuclear chromosome	11
condensin complex	2
conidium development	1
conidium formation	1
conjugation	1
conjugation with cellular fusion	1
connective tissue development	1
contractile fiber	1
COP9 signalosome	1
COP9 signalosome assembly	2
COPI vesicle coat	1
COPI-coated vesicle	1
COPI-coated vesicle membrane	1
COPII vesicle coat	1
COPII-coated ER to Golgi transport vesicle	3
COPII-coated vesicle budding	1
COPII-coated vesicle cargo loading	1
copper ion binding	20
copper ion homeostasis	2
core mediator complex	4
core TFIIH complex portion of holo TFIIH complex	1
corolla development	2
cortical actin cytoskeleton	4
cortical actin cytoskeleton organization	1
cortical cytoskeleton	6
cortical cytoskeleton organization	10
cortical granule	1
cortical granule exocytosis	1
cortical microtubule	2
cortical microtubule cytoskeleton	2
cortical microtubule organization	8
cortical microtubule- transverse to long axis	1
CORVET complex	5
cotranslational protein targeting to membrane	1
cotyledon development	6
cotyledon morphogenesis	4
cotyledon vascular tissue pattern formation	4
coumarin biosynthetic process	1
coumarin metabolic process	1
courtship behavior	1
covalent chromatin modification	34
cranial skeletal system development	1
CRD-mediated mRNA stability complex	1
CRD-mediated mRNA stabilization	1
cristae formation	1
Ctf18 RFC-like complex	4
Cul3-RING ubiquitin ligase complex	3
Cul4-RING E3 ubiquitin ligase complex	19
Cul4A-RING E3 ubiquitin ligase complex	2
Cul4B-RING E3 ubiquitin ligase complex	2
cullin-RING ubiquitin ligase complex	31
culmination involved in sorocarp development	1
CUT catabolic process	4
CUT metabolic process	4
cuticle development	9
cuticle hydrocarbon biosynthetic process	2
cutin biosynthetic process	3
cutin transport	1
cyclase activity	3
cyclic nucleotide-gated ion channel activity	2
cyclic-nucleotide-mediated signaling	1
cyclin binding	2
cyclin-dependent protein kinase activity	6
cyclin-dependent protein kinase holoenzyme complex	2
cyclin-dependent protein serine/threonine kinase activity	6
cyclin-dependent protein serine/threonine kinase regulator activity	2
cyclo-ligase activity	1
cyclohydrolase activity	3
cyclosporin A binding	2
cystathionine beta-lyase activity	1
cystathionine gamma-lyase activity	2
cystathionine gamma-synthase activity	3
cysteine biosynthetic process	3
cysteine biosynthetic process via cystathionine	1
cysteine catabolic process	1
cysteine desulfurase activity	1
cysteine metabolic process	4
cysteine-S-conjugate beta-lyase activity	1
cysteine-type endopeptidase activity	5
cysteine-type peptidase activity	9
cytidine catabolic process	1
cytidine deaminase activity	1
cytidine deamination	1
cytidine metabolic process	2
cytidine to uridine editing	1
cytidylyltransferase activity	2
cytochrome b6f complex assembly	3
cytochrome complex	1
cytochrome complex assembly	5
cytochrome-b5 reductase activity- acting on NAD(P)H	1
cytochrome-c peroxidase activity	4
cytokine binding	1
cytokinesis	20
cytokinesis by cell plate formation	10
cytokinetic process	11
cytokinin catabolic process	2
cytokinin dehydrogenase activity	2
cytokinin metabolic process	4
cytokinin-activated signaling pathway	5
cytoplasm	1492
cytoplasm organization	1
cytoplasm to vacuole transport by the Cvt pathway	3
cytoplasmic chromosome	6
cytoplasmic exosome (RNase complex)	5
cytoplasmic microtubule	2
cytoplasmic microtubule depolymerization	1
cytoplasmic microtubule organization	12
cytoplasmic region	19
cytoplasmic ribonucleoprotein granule	16
cytoplasmic RNA surveillance	1
cytoplasmic side of endoplasmic reticulum membrane	4
cytoplasmic side of endosome membrane	1
cytoplasmic side of membrane	8
cytoplasmic side of plasma membrane	3
cytoplasmic side of rough endoplasmic reticulum membrane	1
cytoplasmic stress granule	6
cytoplasmic translation	9
cytoplasmic translational initiation	4
cytoplasmic translational termination	1
cytoplasmic ubiquitin ligase complex	1
cytoplasmic vesicle	117
cytoplasmic vesicle lumen	1
cytoplasmic vesicle membrane	13
cytosine metabolic process	1
cytoskeletal protein binding	34
cytoskeleton	64
cytoskeleton organization	64
cytoskeleton-dependent cytokinesis	19
cytoskeleton-dependent intracellular transport	7
cytosol	371
cytosol to endoplasmic reticulum transport	1
cytosolic calcium ion transport	1
cytosolic large ribosomal subunit	6
cytosolic proteasome complex	3
cytosolic ribosome	20
cytosolic small ribosomal subunit	7
cytosolic transport	11
D-amino acid biosynthetic process	1
D-amino acid metabolic process	1
D-arabinose 1-dehydrogenase [NAD(P)+] activity	1
D-cysteine desulfhydrase activity	1
D-erythro-sphingosine kinase activity	3
D-lactate dehydrogenase (cytochrome) activity	2
D-lactate dehydrogenase activity	1
D-serine ammonia-lyase activity	1
D-serine biosynthetic process	1
D-serine metabolic process	1
D-xylose metabolic process	1
damaged DNA binding	13
dauer entry	1
dauer larval development	1
Dcp1-Dcp2 complex	1
de-etiolation	2
deacetylase activity	1
DEAD/H-box RNA helicase binding	1
deadenylation-dependent decapping of nuclear-transcribed mRNA	4
deadenylation-independent decapping of nuclear-transcribed mRNA	2
deaminase activity	2
defense response	98
defense response by callose deposition	5
defense response by callose deposition in cell wall	5
defense response by cell wall thickening	5
defense response to bacterium	57
defense response to fungus	36
defense response to Gram-negative bacterium	1
defense response to insect	1
defense response to oomycetes	1
defense response to other organism	109
defense response to virus	4
dehiscence	5
dehydro-D-arabinono-1-4-lactone biosynthetic process	1
dehydro-D-arabinono-1-4-lactone metabolic process	1
delta 3-trans-hexadecenoic acid phosphatidylglycerol desaturase activity	1
delta DNA polymerase complex	2
delta14-sterol reductase activity	1
delta3-5-delta2-4-dienoyl-CoA isomerase activity	1
demethylase activity	2
demethylation	7
dendrite	1
dendrite development	2
dendrite morphogenesis	1
dendritic shaft	1
dendritic spine	1
dendritic tree	1
dense core granule maturation	1
deoxycytidine deaminase activity	1
deoxycytidine kinase activity	1
deoxyhypusine monooxygenase activity	1
deoxyhypusine synthase activity	1
deoxynucleoside kinase activity	2
deoxyribodipyrimidine photo-lyase activity	1
deoxyribonuclease activity	10
deoxyribonucleoside metabolic process	1
deoxyribonucleoside monophosphate biosynthetic process	2
deoxyribonucleoside monophosphate metabolic process	2
deoxyribonucleotide catabolic process	1
deoxyribonucleotide metabolic process	1
deoxyribose phosphate catabolic process	1
deoxyribose phosphate metabolic process	1
dephosphorylation	54
depurination	1
depyrimidination	1
Derlin-1 retrotranslocation complex	3
detection of abiotic stimulus	8
detection of brassinosteroid stimulus	1
detection of chemical stimulus	5
detection of endogenous stimulus	3
detection of ethylene stimulus	2
detection of external stimulus	8
detection of gravity	2
detection of hormone stimulus	3
detection of light stimulus	3
detection of mechanical stimulus	3
detection of nutrient	1
detection of oxidative stress	1
detection of phosphate ion	1
detection of stimulus	15
determination of bilateral symmetry	4
determination of digestive tract left/right asymmetry	1
determination of heart left/right asymmetry	1
determination of left/right symmetry	3
determination of liver left/right asymmetry	1
determination of pancreatic left/right asymmetry	1
dethiobiotin synthase activity	1
detoxification	15
detoxification of cadmium ion	1
detoxification of inorganic compound	1
deubiquitinase activator activity	1
deubiquitinase activity	2
development of primary female sexual characteristics	1
development of primary sexual characteristics	2
developmental cell growth	20
developmental growth	57
developmental growth involved in morphogenesis	48
developmental induction	1
developmental maturation	29
developmental process	464
developmental process involved in reproduction	196
developmental vegetative growth	2
diacylglycerol biosynthetic process	2
diacylglycerol catabolic process	2
diacylglycerol cholinephosphotransferase activity	1
diacylglycerol kinase activity	2
diacylglycerol metabolic process	4
diadenosine polyphosphate biosynthetic process	1
diadenosine polyphosphate metabolic process	1
diadenosine tetraphosphate biosynthetic process	1
diadenosine tetraphosphate metabolic process	1
dicarboxylic acid biosynthetic process	4
dicarboxylic acid catabolic process	3
dicarboxylic acid metabolic process	18
dicarboxylic acid transmembrane transporter activity	4
dicarboxylic acid transport	4
digestive system development	1
digestive tract development	1
dihydrobiopterin metabolic process	1
dihydrofolate biosynthetic process	1
dihydrofolate metabolic process	1
dihydrofolate synthase activity	1
dihydrokaempferol 4-reductase activity	1
dihydrolipoamide branched chain acyltransferase activity	1
dihydrolipoamide S-acyltransferase activity	1
dihydrolipoyl dehydrogenase activity	1
dihydrolipoyl dehydrogenase complex	2
dihydroorotase activity	1
dihydroorotate dehydrogenase activity	1
dihydropteroate synthase activity	1
dihydropyrimidinase activity	1
dihydropyrimidine dehydrogenase (NADP+) activity	1
dihydrouracil dehydrogenase (NAD+) activity	1
dihydroxy-acid dehydratase activity	1
dimethylallyltranstransferase activity	1
diol biosynthetic process	5
diol metabolic process	5
dioxygenase activity	8
dipeptidase activity	1
dipeptidyl-peptidase activity	2
diphosphate-fructose-6-phosphate 1-phosphotransferase activity	1
diphosphomevalonate decarboxylase activity	1
diphosphoric monoester hydrolase activity	1
diphosphotransferase activity	6
diphthine synthase activity	1
disaccharide biosynthetic process	5
disaccharide catabolic process	7
disaccharide metabolic process	15
disaccharide transmembrane transporter activity	2
disaccharide transport	3
disordered domain specific binding	2
disruption by organism of cellular component in other organism involved in symbiotic interaction	1
disruption by symbiont of host cellular component	1
distal axon	3
disulfide oxidoreductase activity	6
diterpene phytoalexin biosynthetic process	1
diterpene phytoalexin metabolic process	1
diterpenoid biosynthetic process	6
diterpenoid metabolic process	6
divalent inorganic anion homeostasis	4
divalent inorganic cation homeostasis	9
division septum	2
DNA (6-4) photolyase activity	1
DNA (cytosine-5-)-methyltransferase activity	1
DNA alkylation	6
DNA amplification	1
DNA binding	110
DNA biosynthetic process	14
DNA catabolic process	1
DNA clamp loader activity	2
DNA conformation change	32
DNA damage checkpoint signaling	9
DNA damage response- detection of DNA damage	2
DNA damage response- signal transduction by p53 class mediator	2
DNA damage response- signal transduction by p53 class mediator resulting in cell cycle arrest	1
DNA dealkylation	3
DNA deamination	1
DNA demethylation	3
DNA double-strand break processing	2
DNA duplex unwinding	18
DNA endoreduplication	3
DNA geometric change	19
DNA helicase activity	20
DNA helicase complex	1
DNA insertion or deletion binding	2
DNA integration	1
DNA integrity checkpoint signaling	10
DNA ligase (ATP) activity	1
DNA ligase activity	1
DNA ligation	1
DNA ligation involved in DNA repair	1
DNA mediated transformation	4
DNA metabolic process	116
DNA methylation	6
DNA methylation on adenine	1
DNA methylation on cytosine	2
DNA methylation on cytosine within a CG sequence	1
DNA methylation on cytosine within a CNG sequence	1
DNA methylation or demethylation	8
DNA modification	10
DNA N-glycosylase activity	3
DNA packaging	11
DNA packaging complex	1
DNA photolyase activity	2
DNA polymerase activity	3
DNA polymerase binding	1
DNA polymerase complex	3
DNA primase activity	2
DNA recombinase assembly	4
DNA recombinase mediator complex	1
DNA recombination	31
DNA repair	77
DNA repair complex	8
DNA repair complex assembly	4
DNA replication	35
DNA replication checkpoint signaling	1
DNA replication factor C complex	5
DNA replication initiation	5
DNA replication origin binding	6
DNA replication preinitiation complex	4
DNA replication preinitiation complex assembly	1
DNA replication proofreading	1
DNA replication- Okazaki fragment processing	1
DNA replication- removal of RNA primer	1
DNA replication- synthesis of RNA primer	2
DNA replication-independent nucleosome assembly	2
DNA replication-independent nucleosome organization	2
DNA rewinding	1
DNA secondary structure binding	6
DNA strand elongation	3
DNA strand elongation involved in DNA replication	3
DNA strand exchange activity	4
DNA synthesis involved in DNA repair	8
DNA topoisomerase activity	3
DNA topoisomerase binding	1
DNA topoisomerase type I (single strand cut- ATP-independent) activity	2
DNA topoisomerase type II (double strand cut- ATP-hydrolyzing) activator activity	1
DNA topoisomerase type II (double strand cut- ATP-hydrolyzing) activity	2
DNA topoisomerase type II (double strand cut- ATP-hydrolyzing) regulator activity	1
DNA topological change	2
DNA translocase activity	2
DNA unwinding involved in DNA replication	5
DNA-(apurinic or apyrimidinic site) endonuclease activity	2
DNA-binding transcription activator activity- RNA polymerase II-specific	1
DNA-binding transcription factor activity	55
DNA-binding transcription factor activity- RNA polymerase II-specific	9
DNA-binding transcription factor binding	4
DNA-binding transcription repressor activity- RNA polymerase II-specific	2
DNA-dependent DNA replication	33
DNA-dependent DNA replication maintenance of fidelity	3
DNA-directed 5'-3' RNA polymerase activity	5
DNA-directed DNA polymerase activity	3
DNA-directed RNA polymerase complex	21
DNA-methyltransferase activity	2
DNA-N1-methyladenine dioxygenase activity	1
DNA-templated transcription- elongation	3
DNA-templated transcription- initiation	8
DNA-templated transcription- termination	3
dodecenoyl-CoA delta-isomerase activity	2
dolichol kinase activity	1
dolichol-linked oligosaccharide biosynthetic process	4
dolichyl diphosphate biosynthetic process	2
dolichyl diphosphate metabolic process	2
dolichyl monophosphate biosynthetic process	1
dolichyl pyrophosphate Man9GlcNAc2 alpha-1-3-glucosyltransferase activity	2
dolichyl-diphosphooligosaccharide-protein glycotransferase activity	3
dolichyl-phosphate beta-D-mannosyltransferase activity	1
dolichyldiphosphatase activity	1
dormancy process	3
dorsal/ventral pattern formation	2
dorsal/ventral pattern formation- imaginal disc	1
dosage compensation	2
dosage compensation by inactivation of X chromosome	2
double fertilization forming a zygote and endosperm	4
double-strand break repair	29
double-strand break repair via break-induced replication	1
double-strand break repair via homologous recombination	15
double-strand break repair via nonhomologous end joining	8
double-strand break repair via synthesis-dependent strand annealing	5
double-strand/single-strand DNA junction binding	1
double-stranded DNA 3'-5' exodeoxyribonuclease activity	1
double-stranded DNA binding	33
double-stranded DNA exodeoxyribonuclease activity	1
double-stranded RNA binding	2
double-stranded telomeric DNA binding	3
drought recovery	1
drug binding	57
drug catabolic process	20
drug metabolic process	95
drug transmembrane transport	19
drug transport	21
dsRNA processing	9
dsRNA transport	2
dynein complex binding	2
ear development	2
ear morphogenesis	1
early endosome	22
early endosome membrane	5
early endosome to late endosome transport	3
early phagosome	1
early phagosome membrane	1
EARP complex	1
ectodermal placode development	1
ectodermal placode formation	1
ectodermal placode morphogenesis	1
efflux transmembrane transporter activity	4
egg activation	1
eggshell formation	1
EKC/KEOPS complex	2
electron transfer activity	4
electron transfer flavoprotein complex	1
electron transport chain	19
electron transporter- transferring electrons within the cyclic electron transport pathway of photosynthesis activity	1
electron transporter- transferring electrons within the noncyclic electron transport pathway of photosynthesis activity	1
electron-transferring-flavoprotein dehydrogenase activity	1
elongator holoenzyme complex	2
embryo development	108
embryo development ending in birth or egg hatching	12
embryo development ending in seed dormancy	83
embryo sac cellularization	1
embryo sac central cell differentiation	3
embryo sac development	24
embryonic appendage morphogenesis	3
embryonic axis specification	4
embryonic cranial skeleton morphogenesis	1
embryonic development via the syncytial blastoderm	1
embryonic digit morphogenesis	2
embryonic epithelial tube formation	1
embryonic heart tube development	1
embryonic heart tube morphogenesis	1
embryonic limb morphogenesis	2
embryonic meristem development	9
embryonic meristem initiation	6
embryonic morphogenesis	17
embryonic neurocranium morphogenesis	1
embryonic organ development	3
embryonic organ morphogenesis	3
embryonic pattern specification	8
embryonic pectoral fin morphogenesis	1
embryonic shoot morphogenesis	1
embryonic skeletal system development	1
embryonic skeletal system morphogenesis	1
EMC complex	1
endo-1-4-beta-xylanase activity	1
endocytic patch	3
endocytic recycling	5
endocytic vesicle	6
endocytic vesicle membrane	2
endocytosis	17
endodeoxyribonuclease activity	7
endodeoxyribonuclease activity- producing 3'-phosphomonoesters	2
endodeoxyribonuclease activity- producing 5'-phosphomonoesters	2
endoderm development	3
endoderm formation	3
endodermal cell differentiation	1
endodermal cell fate commitment	1
endomembrane system	380
endomembrane system organization	19
endonuclease activity	37
endonuclease activity- active with either ribo- or deoxyribonucleic acids and producing 3'-phosphomonoesters	2
endonuclease activity- active with either ribo- or deoxyribonucleic acids and producing 5'-phosphomonoesters	4
endonuclease complex	1
endonucleolytic cleavage in 5'-ETS of tricistronic rRNA transcript (SSU-rRNA- 5.8S rRNA- LSU-rRNA)	1
endonucleolytic cleavage in ITS1 to separate SSU-rRNA from 5.8S rRNA and LSU-rRNA from tricistronic rRNA transcript (SSU-rRNA- 5.8S rRNA- LSU-rRNA)	3
endonucleolytic cleavage involved in rRNA processing	6
endonucleolytic cleavage involved in tRNA processing	1
endonucleolytic cleavage of tricistronic rRNA transcript (SSU-rRNA- 5.8S rRNA- LSU-rRNA)	5
endonucleolytic cleavage to generate mature 3'-end of SSU-rRNA from (SSU-rRNA- 5.8S rRNA- LSU-rRNA)	1
endonucleolytic cleavage to generate mature 5'-end of SSU-rRNA from (SSU-rRNA- 5.8S rRNA- LSU-rRNA)	1
endopeptidase activator activity	1
endopeptidase activity	23
endopeptidase Clp complex	3
endopeptidase complex	20
endopeptidase inhibitor activity	1
endopeptidase regulator activity	2
endoplasmic reticulum	174
endoplasmic reticulum calcium ion homeostasis	1
endoplasmic reticulum chaperone complex	1
endoplasmic reticulum exit site	1
endoplasmic reticulum lumen	8
endoplasmic reticulum membrane	74
endoplasmic reticulum membrane organization	1
endoplasmic reticulum organization	4
endoplasmic reticulum palmitoyltransferase complex	2
endoplasmic reticulum quality control compartment	1
endoplasmic reticulum Sec complex	1
endoplasmic reticulum stress-induced pre-emptive quality control	1
endoplasmic reticulum subcompartment	75
endoplasmic reticulum to cytosol transport	2
endoplasmic reticulum to Golgi vesicle-mediated transport	8
endoplasmic reticulum tubular network	1
endoplasmic reticulum unfolded protein response	7
endoribonuclease activity	7
endoribonuclease activity- producing 5'-phosphomonoesters	2
endoribonuclease complex	1
endosomal transport	17
endosomal vesicle fusion	2
endosome	94
endosome membrane	25
endosome organization	3
endosome to lysosome transport	8
endosome to lysosome transport via multivesicular body sorting pathway	3
endosome transport via multivesicular body sorting pathway	6
endosperm development	3
endothelial cell development	1
endothelial cell differentiation	1
endothelial cell morphogenesis	1
endothelium development	1
energy coupled proton transport- down electrochemical gradient	1
energy derivation by oxidation of organic compounds	31
energy homeostasis	1
energy quenching	1
energy reserve metabolic process	13
enone reductase activity	1
enoyl-CoA hydratase activity	5
ensheathment of neurons	2
ent-cassa-12-15-diene 11-hydroxylase activity	1
ent-kaurenoate oxidase activity	1
enteric nervous system development	1
entrainment of circadian clock	2
entry into diapause	1
envelope	246
enzyme activator activity	22
enzyme binding	87
enzyme inhibitor activity	8
enzyme linked receptor protein signaling pathway	15
enzyme regulator activity	46
enzyme-directed rRNA 2'-O-methylation	1
enzyme-directed rRNA pseudouridine synthesis	3
epidermal cell differentiation	2
epidermal cell fate specification	1
epidermal growth factor catabolic process	1
epidermal stem cell homeostasis	1
epidermis development	3
epithelial cell development	2
epithelial cell differentiation	5
epithelial cell differentiation involved in prostate gland development	1
epithelial cell migration	1
epithelial cell morphogenesis	1
epithelial cilium movement involved in determination of left/right asymmetry	1
epithelial cilium movement involved in extracellular fluid movement	1
epithelial tube formation	1
epithelial tube morphogenesis	4
epithelium development	13
epithelium migration	1
epoxide hydrolase activity	1
epsilon DNA polymerase complex	1
equatorial cell cortex	1
equatorial microtubule organizing center	1
ER body organization	1
ER overload response	1
ER to Golgi transport vesicle membrane	3
ER ubiquitin ligase complex	1
ER-associated misfolded protein catabolic process	2
ER-nucleus signaling pathway	2
ERAD pathway	14
ERCC4-ERCC1 complex	1
error-free translesion synthesis	2
error-prone translesion synthesis	4
erythrose 4-phosphate/phosphoenolpyruvate family amino acid biosynthetic process	2
erythrose 4-phosphate/phosphoenolpyruvate family amino acid catabolic process	1
erythrose 4-phosphate/phosphoenolpyruvate family amino acid metabolic process	4
ESC/E(Z) complex	1
ESCRT complex	5
ESCRT I complex	1
ESCRT II complex	2
ESCRT III complex	2
establishment of cell polarity	3
establishment of chromosome localization	10
establishment of localization	347
establishment of localization in cell	133
establishment of mitochondrion localization	3
establishment of mitochondrion localization- microtubule-mediated	3
establishment of mitotic spindle localization	1
establishment of organelle localization	21
establishment of planar polarity	1
establishment of plastid localization	3
establishment of protein localization	99
establishment of protein localization to chloroplast	9
establishment of protein localization to endoplasmic reticulum	4
establishment of protein localization to membrane	11
establishment of protein localization to mitochondrial membrane	1
establishment of protein localization to mitochondrion	8
establishment of protein localization to organelle	52
establishment of protein localization to peroxisome	5
establishment of protein localization to plasma membrane	1
establishment of protein localization to vacuole	12
establishment of protein-containing complex localization to telomere	1
establishment of RNA localization	22
establishment of spindle localization	1
establishment of synaptic vesicle localization	1
establishment of tissue polarity	1
establishment of vesicle localization	3
establishment or maintenance of cell polarity	5
establishment or maintenance of cytoskeleton polarity	1
establishment or maintenance of microtubule cytoskeleton polarity	1
ethanolamine-containing compound metabolic process	1
ether hydrolase activity	1
ethylene binding	2
ethylene biosynthetic process	1
ethylene metabolic process	1
ethylene receptor activity	2
ethylene-activated signaling pathway	14
etioplast organization	2
euchromatin	3
eukaryotic 48S preinitiation complex	2
eukaryotic translation initiation factor 2 complex	1
eukaryotic translation initiation factor 2B complex	5
eukaryotic translation initiation factor 3 complex	6
eukaryotic translation initiation factor 3 complex- eIF3m	1
excretion	1
exit from host	1
exit from host cell	1
exit from mitosis	3
exocrine system development	1
exocyst	3
exocyst assembly	1
exocyst localization	1
exocytic process	3
exocytic vesicle	3
exocytic vesicle membrane	2
exocytosis	15
exodeoxyribonuclease activity	4
exodeoxyribonuclease activity- producing 5'-phosphomonoesters	4
exon-exon junction complex	1
exonuclease activity	20
exonuclease activity- active with either ribo- or deoxyribonucleic acids and producing 5'-phosphomonoesters	13
exonucleolytic catabolism of deadenylated mRNA	6
exonucleolytic trimming involved in rRNA processing	3
exonucleolytic trimming to generate mature 3'-end of 5.8S rRNA from tricistronic rRNA transcript (SSU-rRNA- 5.8S rRNA- LSU-rRNA)	3
exopeptidase activity	11
exoribonuclease activity	9
exoribonuclease activity- producing 5'-phosphomonoesters	9
exoribonuclease complex	10
exosomal secretion	1
exosome (RNase complex)	10
exploration behavior	1
export across plasma membrane	1
external encapsulating structure	66
external encapsulating structure organization	34
external side of cell wall	1
external side of plasma membrane	2
extracellular exosome	1
extracellular exosome biogenesis	1
extracellular matrix	1
extracellular matrix assembly	11
extracellular matrix disassembly	1
extracellular matrix organization	13
extracellular organelle	1
extracellular region	70
extracellular space	11
extracellular structure organization	13
extracellular vesicle	1
extracellular vesicle biogenesis	1
extrinsic component of cytoplasmic side of plasma membrane	3
extrinsic component of endoplasmic reticulum membrane	1
extrinsic component of endosome membrane	1
extrinsic component of lysosome membrane	1
extrinsic component of membrane	16
extrinsic component of mitochondrial inner membrane	1
extrinsic component of organelle membrane	4
extrinsic component of plasma membrane	3
extrinsic component of vacuolar membrane	1
eye development	2
eyelid development in camera-type eye	1
FAD binding	2
FAD biosynthetic process	1
FAD diphosphatase activity	1
[truncated: 6,126 more rows]

## Sheet: Table_S10
Supplementary Table 10 – Key gene families whose origins were further investigated
AT_code	Common_name	Type	Process	Function	Reference
AT3G12280	RBR1	Retinoblastoma-related	alternation of generation	differentiation of male gametophyte cells	Ebel et al., 2004
AT4G26080	ABI1	protein phosphatase 2C	stomatal closure	stomatal closure in response to ABA	Leung et al., 1997
AT2G28260	CNGC15	cyclic nucleotide-gated chann	stomatal closure	stomatal closure in response to ABA	Wang et al., 2013
AT5G37500	GORK	Shaker family	stomatal closure	tansporting pottasium, stomatal closure in response to ABA	Hosy et al., 2003
AT1G62400	HT1	protein kinase	stomatal closure	stomatal closure in response to CO2	Hashimoto et al., 2006
AT4G33950	OST1	SNRK2.6	stomatal closure	stomatal closure in response to ABA, inhibition of ligh-induced stomatal opening	Mustilli et al., 2002
AT2G29940	PDR3	ABC transporter	stomatal closure	transporting ABA into guard cell to induce stomatal closure	Bates et al., 2012
AT5G58140	PHOT2	photoreceptor	stomatal closure	stomatal opening in response ot blue light	Kinoshita et al., 2001
AT5G53160	PYL8	Regulator component of ABA receptor	stomatal closure	Interacts with PP2c stimulating ABA induced stomatal closure	Lim et al., 2013
AT1G12480	SLAC1	C4-dicarboxylate transporter/malic acide transport protein	stomatal closure	transporting anions, stomatal closure in response to CO2, ozone and ABA	Vahisalu et al., 2008
AT4G03560	TPC1	Two-pore calcium channel	stomatal closure	stomatal closure in response to ABA	Peiter et al., 2005
AT3G02850	SKOR	Shaker family	stomatal closure	tansporting pottasium, stomatal closure in response to ABA	Lacombe et al., 2000
AT2G26330	ERECTA	Leucine-rich receptor-like protein kinase	stomatal development & vasculature	Regulates aerial architecture, including inflorescence and stomatal patterning.	Masle et al., 2005
AT2G20875	EPF1	epidermal patterning factor	stomatal development	ensure correct spacing of guard cells	Hara et al., 2007
AT4G12970	EPFL9	epidermal patterning factor-like	stomatal development	ensure correct spacing of guard cells	Sugano et al., 2010
AT3G24140	FAMA	Basic-helix-loop-helix	stomatal development	prevent multiple divisions of meristimoid producng two guard cell, facilitare guard cell differentiation	Ohashi-Ito & Bergman, 2006
AT3G06120	MUTE	Basic-helix-loop-helix	stomatal development	promote asymmetric division of MMC to produce meristimoid and SLGC.	Pillitteri et al., 2008
AT3G26744	SCRM	Basic-helix-loop-helix	stomatal development	Mediates stomatal differentiation in the epidermis probably by controlling successive roles of SPCH, MUTE, and FAMA	Kanaoka et al., 2008
AT5G53210	SPCH	Basic-helix-loop-helix	stomatal development	promote entry of protodermal cell into GMC, and transition of GMC to MMC	Lampard et al., 2008
AT1G80080	TMM	Leucine-rich repeat family protein	stomatal development	ensures correct asymmetric division of MMC to produce meristimoid and SLGC.	Yang & Sack, 1995
AT1G63700	YODA	MAP KINASES	stomatal development	Key regulator of the stomatal devlopment pathway	Bergman et al., 2004
AT3G18440	ALMT9	aluminum-activated malate transporter family	stomatal opening	mediates chloride accumulation in the vacuole, facilitation stomatal opening	De Angeli et al., 2013
AT4G18950	BHP	Integrin-linked protein kinase family	stomatal opening	mediating blue light dependent stomatal opening	Hayashi et al., 2017
AT4G14480	BLUS1	Ser/Thr protein kinase	stomatal opening	regulator of stomatal control to enhance photosynthetic CO2 assimilation under natural light conditions.	Takemiya et al., 2013
AT1G08810	MYB60	putative transcription factor of the R2R3-MYB gene family	stomatal opening	transcription factor protomting stomatal opening in response to blue light	Ruscani et al., 2013
AT3G45780	PHOT1	photoreceptor	stomatal opening	stomatal opening in response ot blue light	Kinoshita et al., 2001
AT4G40100	PRSL1	GRAM domain family protein	stomatal opening	regulatory unit of PP1 and regulates blue light dependent stomatal opening	Takemiya et al., 2013
AT1G19570	DHAR5	dehydroascorbate reductase	symbiosis	Fungal symbiosis	Vadassery et al., 2009
AT2G33580	LYK5	LysM-containing receptor-like kinase	symbiosis	Fungal symbiosis	Cao et al., 2014
AT1G21880	LYM1	Phosphatidylinositol 4-phosphate 5-kinase (PIP5K)	symbiosis	Fungal symbiosis	Gust et al., 2012
AT3G09940	MDAR3	monodehydroascorbate reductase	symbiosis	Fungal symbiosis	Vadassery et al., 2009
AT4G28950	ROP9	ROP GTPase	symbiosis	Fungal symbiosis	Delaux & Schomack, 2021
AT5G20730	ARF7	Transcription factor B3 family	vasculature	lateral root formation	Okushima et al., 2007
AT2G38120	AUX1	Auxin influx transporter	vasculature	lateral root formation	Bennet et al., 1996
AT1G33280	BEARSKIN1	NAC domain transcription factor	vasculature	root cap cell fate	Bennet et al., 2010
AT1G04550	BODENLOS	AUX/IAA transcriptional regualtor family	vasculature	primary root formation	Hamman et al., 1999
AT1G63650	EGL3	bHLH	vasculature	Root hair development, trichome development	Bernhardt et al., 2003
AT1G79840	GL2	HD-Zip CLass IV	vasculature	Root hair development, trichome development	Masucci et al., 1996
AT5G41315	GL3	HD-Zip CLass III	vasculature	Root hair development, trichome development	Bernhardt et al., 2003
AT5G16560	KAN1	KANADI	vasculature	Promoting abaxial identity in both leaves and carpels	Wu et al., 2008
AT1G32240	KAN2	KANADI	vasculature	Promoting abaxial identity in both leaves and carpels	Izhaki & Bowman, 2007
AT5G42630	KAN4	KANADI	vasculature	pattern formation of organs	Izhaki & Bowman, 2007
AT2G42430	LBD16	lateral organ boundaries-domain	vasculature	lateral root formation	Goh et a., 2012
AT2G27230	Lonesome highway	bhlh	vasculature	production of stele cells, control of cell files in vasculature bundle	Ohashi-Ito & Bergman, 2007
AT1G73590	PIN-FORMED	Auxin efflux carrier	vasculature	production of stele cells, control of cell files in vasculature bundle	Vernoux et al., 2000
AT3G54220	SCR	GRAS family transcription factors	vasculature	radial organization of the root	Wysocka-Diller et al., 2000
AT1G79580	SOMBRERO	NAC domain transcription factor	vasculature	root cap cell fate	Bennet et al., 2010
AT1G62360	STM	KNOX homebox transcription factor	vasculature	shoot apical meritstem formation	Long et al., 1996
AT3G25710	TMO5	bhlh	vasculature	root initiatiion, control of cell files in vasculature bundle	Ohashi-Ito, et al., 2019
AT5G23520	TTG1	WD40 repeat-like	vasculature	Root hair development, trichome development	Walker et al., 1999
AT5G14750	WER	MYB	vasculature	Root hair development	Lee & Schiefelbein, 1999
AT1G46480	WOX4	WUSCHEL-related homeobox	vasculature	maintenance of the vasculature meristem	Ji et al., 2010

[truncated: 4 more sheets: Table_S11, Table_S12, Table_S13, Table_S14]
